# Supplementary material for: Data Parameters From Participatory Surveillance Systems in Human, Animal, and Environmental Health From Around the Globe: Descriptive Analysis
Source: JMIR Public Health Surveill. 2025 Mar 26;11:e55356. doi: 10.2196/55356 (PMC11982754; doi:10.2196/55356)
Supplement: Multimedia Appendix 1 [file publichealth_v11i1e55356_app1.xlsx]

## Sheet: Instructions
ONE HEALTH PARTICIPATORY SURVEILLANCE DATA PARAMETER COMPENDIUM
	Welcome to the One Health Participatory Surveillance Data Parameter Compendium. Introduction to the Compendium The One Health Participatory Surveillance Data Parameters Compendium is a snapshot into the world of participatory surveillance for human, animal and/or environmental health that was developed in 2023 using parameters collected from ongoing participatory surveillance systems from around …

## Sheet: General Parameters
GENERAL INFORMATION
Parameter Categories	Data Parameters	How Data Are Collected	Special Considerations	Name of Participatory Surveillance System	Sectors (Animal, Environment +/- Human Health)
PERSON REPORTING INTO SYSTEM
Name	Name	First name (fill in box on form)	Some app-based systems collect this information during registration, and it is not required on subsequent logins	Outbreaks Near Me	Human
		Hotline—Ask caller's name		Arizona Dept. of Fish and Game Hotline	Animal/Environment
		First name (text box); last name (second text box)	Only collected if reporting a dead bird	California West Nile Bird Reporting	Animal
		Name (Text field)	At registration time	PODD	Animal/Human/Environment
				Guardians of Health	Human
	Preferred Name	Free text	Ask all participants at sign-up	FluTracking Australia	Human
	Leader of Surveyors	Leader of surveyors		SMART for Health	Animal/Environment
ID Numbers	User ID	Usertoken (by registered device)		Outbreaks Near Me	Human
		Useraccount_idPhone; example: 10016	If person is registered user; may also have user token (by registered device) usertoken, ex.: a8e87c52-cbd0-4fab-9013-3479a0b88aef	Outbreaks Near Me	Human
		ID consisting of an institution-specific 4-digit number combined with a user-specific number		SURPRISE+	Human
	Household Member ID	Household_member_id; example: 3530	If household member or registered user; useraccount_id may be same for household with a string variable as participant_id	Outbreaks Near Me	Human
DEMOGRAPHICS
Age	Birthday	Month-year	Collected for each household member	Kidenga	Human/Environment
		Age bracket		AfyaData	Animal/Human/Environment
		Birth date: Field to fill in the date	Completing this information is mandatory for user registration on the platform.	Colab	Animal/Human/Environment
		Date of birth	Ask all participants	Tamil Nadu Population Health Registry	Human
		Year of birth		Health Report (Hälsorapport), Sweden	Human
		Date of birth	Select date from calendar	Guardians of Health	Human
		Month-year format	The chance of getting COVID-19 and flu and the risk of more serious complications vary by age.	InfluenzaNet (FluSurvey.net, Grippenet.ch, Grippenet.fr, Infectieradar.be, Infectieradar.nl, Influmeter.dk, InfluWeb) (FluSurvey.net, Grippenet.ch, Grippenet.fr, Infectieradar.be, Infectieradar.nl, Influmeter.dk, InfluWeb)	Human
	Birth Year	4-digit number	Date of birth can be delicate from a data protection point of view	SURPRISE+	Human
		Give your year of birth		Sicksense	Human
	Birth Month and Year	In what month and year were you born? Month from drop-down list, year as free text	Year must be entered as YYYY; minimum participation age is 12	FluTracking Australia	Human
		In what month and year were you born? Month from drop-down list, year as free text	Year must be entered as YYYY; minimum participation age is 12	FluTracking Hong Kong	Human
	Age	Age bracket (above 5 or not)		AfyaData	Animal/Human/Environment
		Age/date of birth (DOB): Age in years and/or DOB (YYYY-MM-DD)	Transitioning to YYYY-MM of birth	Outbreaks Near Me	Human
		Please enter your age in years ____ (open text field)	Ask all participants; part of intake section	CoughWatch SA	Human
		Calculated from year of birth		SURPRISE+	Human
		What is your age? Fill in blank (in years)	Profile information	I-TICK	Environment
	Age and Gender	Age and gender	Ask all participants	Tamil Nadu Population Health Registry	Human
Gender / Sex	Gender	Gender Options: • Male • Female • Other	Other can be specified; inclusive gender may want to consider having at least one more option than binary	Kidenga	Human/Environment
		Gender: • Male • Female • Nonbinary • Others • Prefer not to say	This information is required for user profile configuration	Colab	Animal/Human/Environment
		Gender • Male • Female • Non-binary/third gender • Other • Prefer not say		Outbreaks Near Me	Human
		What best describes your gender? • Man • Woman • Prefer not to say • Prefer to self-describe	Ask all participants; part of intake section	CoughWatch SA	Human
		What is your gender? • Female • Male • Other gender identify • Prefer not to say	Profile information	I-TICK	Environment
		Please indicate your gender. • Male • Female • Other		SURPRISE+	Human
		Gender: Options: • Cis man • Cis woman • Trans woman • Trans man • Non-binary		Guardians of Health	Human
		What is your gender? Options: • Male • Female • Other	This is asked to find out whether the chance of getting COVID-19 or flu are different between men and women.	InfluenzaNet (FluSurvey.net, Grippenet.ch, Grippenet.fr, Infectieradar.be, Infectieradar.nl, Influmeter.dk, InfluWeb)	Human
	Sex	What is your sex? • Male • Female • Other		FluTracking Hong Kong	Human
		What is your sex? • Male • Female • Other	Ask all participants at registration	FluTracking Australia	Human
		Sex		Health Report (Hälsorapport), Sweden	Human
		Options: • Male • Female		AfyaData	Animal/Human/Environment
Race / Ethnicity / Subpopulation	Aboriginal and/or Torres Strait Islander	Do you identify as Aboriginal and/or Torres Strait Islander? • Aboriginal • Torres Strait Islander • Both • Neither	Ask all participants	FluTracking Australia	Human
	Race	Options: • White • Indigenous • Brown • Black • Yellow		Guardians of Health	Human
	Ethnicity	Color/ethnicity: • White • Yellow • Black • Brown • Indigenous • Prefer not to say/not declared	This information is required for user profile configuration	Colab	Animal/Human/Environment
		What is your ethnic background? • European • African • Hispano-American • Asian • Other	Other can be specified	SURPRISE+	Human
		• Chinese • Indonesian • Filipino • White • Indian • Pakistani • Nepalese • Japanese • Thai • Other Asian • Others		FluTracking Hong Kong	Human
	Religion	• Hindu • Muslim • Christian • Sikh • Jain • Buddhist • Others	Ask all participants	Tamil Nadu Population Health Registry	Human
	Place of Birth	Born inside or outside of Sweden	For children under 15; this is asked of the parents	Health Report (Hälsorapport), Sweden	Human
	Community Status	• SC • ST • Others • MBC/DC • BC • OC • Prefer not to say	Ask all participants	Tamil Nadu Population Health Registry	Human
Education	Highest Level of Education	What is your highest completed level of education? • No school diploma • Compulsory education • Vocational training (including diploma) • Secondary education (high school diploma, Abitur, professional baccalaureate) • Higher vocational school (pedagogical university, etc.) or university of applied sciences (FH, etc.) • University studies (including polytechnic studies)		SURPRISE+	Human
		What is your highest education level? Drop-down: • Diploma/degree/postgraduate • Matric certificate • Primary to high school • No formal school	Ask only adults; part of intake section	CoughWatch SA	Human
		What is the highest level of formal education/qualification that you have? Options: • I have no formal qualification • GCSWs, levels, CSEs, or equivalent • A-levels or equivalent (e.g., higher, NVQ Level 3, BTEC) • Bachelor degree (BA, BSc) or equivalent • Higher degree or equivalent (Masters degree, PGCE, Ph.D., Medical Doctorate, Advanced Professional Award) • I am still in education	Shown if 16 and over. Asked to check how representative our sample is compared to the population of the UK (Italy, Belgium, etc. ) as a whole. Users are advised: • Please choose the box that represents your HIGHEST level of educational achievement. The different options roughly equate to: • No qualifications • School—leaving exams at around 16 years of age • School—leaving exams at around 18 year…	InfluenzaNet (FluSurvey.net, Grippenet.ch, Grippenet.fr, Infectieradar.be, Infectieradar.nl, Influmeter.dk, InfluWeb)	Human
	Education Level	Education level: • Unfinished primary school • Primary • Unfinish high school • High school • Bachelor • Unfinished Bachelor • Master degree • Doctoral degree/Ph.D.	This information is required for user profile configuration	Colab	Animal/Human/Environment
		Have you attended primary school/secondary school/beyond? • Yes • No		PODD	Human/Animal/Environment
		Education level	For children under 15; this is asked of the parents	Health Report (Hälsorapport), Sweden	Human
		• Illiterate • ≤8th Std • 9-10th Std • 11-12th Std/diploma • Degree • Master degree and above	Ask all participants	Tamil Nadu Population Health Registry	Human
Profession	Professional Status	What is your professional status? Options: • Paid employment • Paid employment, part-time • Self-employed (businessman, farmer, tradesman, etc.) • Attending daycare/school/college/ university • Homemaker (e.g., housewife) • Unemployed • Long-term sick leave or parental leave • Retired • Other	Asked to check how representative our sample is compared to the population as a whole, and to find out whether the chances of getting COVID-19 or flu are different for people in different types of occupation. Users advised: Please tick the box that most closely resembles your main occupation. For pre-school children who don’t go to daycare, tick the “other” box.	InfluenzaNet (FluSurvey.net, Grippenet.ch, Grippenet.fr, Infectieradar.be, Infectieradar.nl, Influmeter.dk, InfluWeb)	Human
	Employment Status	Are you employed or earning income from self-employment? • Yes • No	Ask only adults; part of intake section	CoughWatch SA	Human
	Profession	What is your main profession? • Nurse • Physician • Other		SURPRISE+	Human
		• Farmer • Government employee • Private employee • Self-employed • Unemployed • School student • College student • Housewife • Pensioner • Dependent	Ask all participants	Tamil Nadu Population Health Registry	Human
	Type of Occupation	Which of the following descriptions most closely matches with your main occupation? Options: • Professional (e.g., manager, doctor, teacher, nurse, engineer) • Office work (e.g., admin, finance assistant, receptionist, etc.) • Retail, sales, catering and hospitality and leisure (e.g., shop assistant, waiter, bar staff, gym instructor, etc.) • Skilled manual worker (mechanic, electrician, technici…		InfluenzaNet (FluSurvey.net, Grippenet.ch, Grippenet.fr, Infectieradar.be, Infectieradar.nl, Influmeter.dk, InfluWeb)	Human
		The system includes a request to complete a category with the role of the finder. For community-based surveillance, it could be relevant to have “hunter,” “trader,” “community member.”		SMART for Health	Animal/Environment
	Main Occupation Description	Which of the following descriptions most closely matches with your main occupation? Options: • Services and sales workers (personal service workers, sales workers, personal care workers, protective service workers) • Craft and related trades workers (Handicraft and printing workers, food processing, wood working, garment and other craft and related trades workers, metal, machinery, and related tr…	Asked to check how representative our sample is compared to the population as a whole and to find out whether the chances of getting COVID-19 or flu are different for people in different types of occupation. Users are advised: Please tick the box that most closely resembles your main occupation.	InfluenzaNet (FluSurvey.net, Grippenet.ch, Grippenet.fr, Infectieradar.be, Infectieradar.nl, Influmeter.dk, InfluWeb)	Human
	Affiliation	Request affiliation		SMART for Health	Animal/Environment
	Household Income	Household income		Health Report (Hälsorapport), Sweden	Human
	Annual Income	• <72,000, • rs. 72,001-2,00,000 • rs. 2,00,001-5,00,000 • rs. 5,00,001-7,50,000 • rs. 7,50,001-10,00,000 • >10,00,000	Ask all participants	Tamil Nadu Population Health Registry	Human
	Educator Status	Are you an educator? • Yes • No	Ask only adults; part of intake section	CoughWatch SA	Human
	Workplace/Healthcare Institution	What healthcare institution are you working at? (lists provided of participating institutions)	This is a system that is specific to healthcare institutions where people work	SURPRISE+	Human
	Member of Registered Institution	Are you a member of any registered institution? (checkbox) • Yes • No		Guardians of Health	Human
	Name of Institution	Select from list of partner organizations		Guardians of Health	Human
	Name of Group Within Institution	Select from list of groups of the selected partner organization		Guardians of Health	Human
	Name of Category Within Institution	Category options: • Teacher • Undergraduate student • Graduate student • Another • Technician • Outsourced		Guardians of Health	Human
	History with Organization	Were you in the organization 2 days before or after the start of symptoms? (checkbox) • Yes • No		Guardians of Health	Human
	Healthcare Worker Status	Are you a health care worker? • Yes • No	Ask only adults; part of intake section	CoughWatch SA	Human
Household	Number of People in Household	How many people are living in your household? Number	If >0, asking about gender, year of birth, vaccination and infection status of each family member	SURPRISE+	Human
		Including you, how many people in each of the following age groups live in your household? Options: • 0-4 years • 5-18 years • 19-44 years • 45-64 years • 65+	Members of larger households, or those with children, may be more likely to catch COVID-19 or flu than others. Users are advised: A household is defined as a group of people (not necessarily related) living at the same address who share cooking facilities and share a living room, sitting room or dining area.	InfluenzaNet (FluSurvey.net, Grippenet.ch, Grippenet.fr, Infectieradar.be, Infectieradar.nl, Influmeter.dk, InfluWeb)	Human
		Household size		Health Report (Hälsorapport), Sweden	Human
		How many people live in your household? Dropdown: • Live alone • 2 people • 3 people • 4 people • 5 people • 6 people • 7 people • 8 people • 9 people • 10 or more people	Please see follow up question regarding number of rooms, which allows for density calculations related to transmission	CoughWatch SA	Human
CONTACT INFORMATION
Phone Number	Phone Number	Phone (text box); secondary phone (text box)	Only if dead bird	California West Nile Bird Reporting	Animal
		Phone (fill in on form)	Some users may opt for text-only reporting	Outbreaks Near Me	Human
		Mobile number (fill in form)		PODD	Human, Animal, Environment
		Please indicate your phone number with country code		SURPRISE+	Human
		Enter your phone (text field)	For those who responded they are interested in participating in active surveillance	Guardians of Health	Human
		Mobile number	Ask all participants	Tamil Nadu Population Health Registry	Human
	Alternate Mobile Number	Alternate mobile number	Ask all participants	Tamil Nadu Population Health Registry	Human
Email	Email	Text field		SURPRISE+	Human
			Ask all participants at sign-up	FluTracking Australia	Human
				FluTracking Hong Kong	Human
				Guardians of Health	Human
			Some users may opt for email only reporting	Outbreaks Near Me	Human
	Confirm Email	Text field	Ask all participants at sign-up	FluTracking Australia	Human
Address	Address	Hotline—Ask caller's address		Arizona Dept. of Fish and Game Hotline	Animal
		During spring and summer (between May and September 30) what is your primary address? City, ZIP Code, and state fill-in boxes provided	Profile information	I-TICK	Environment
		Street name	Ask all participants	Tamil Nadu Population Health Registry	Human
		Door number	Ask all participants	Tamil Nadu Population Health Registry	Human
		Postal address	Ask all participants	Tamil Nadu Population Health Registry	Human
		Find address on map		Mo-Buzz+	Human/Environment
	City	List of all cities and states in Brazil	Completing this information is mandatory for user registration on the platform	Colab	Animal/Human/Environment
	Location of Person	Select from list of countries, then select from list of states of the country selected above, then select from list of cities of the state selected earlier		Guardians of Health	Human
	Location of Organization	Select from list of countries, then select from list of states of the country selected above, then select from list of cities of the state selected earlier		Guardians of Health	Human
	Neighborhood	List of neighborhoods in the city	This information is required for user profile configuration	Colab	Animal/Human/Environment
	Latitude and Longitude (of ZIP Code centroid)	Autogenerated longitude, latitude		Outbreaks Near Me	Human
	Province	In which province do you live in? Drop-down: • Gauteng • KwaZulu Natal • Free State • North West • Western Cape • Eastern Cape • Northern Cape • Limpopo • Mpumalanga	Ask all participants; part of intake section	CoughWatch SA	Human
	District and Province	Fill in your: • Subdistrict, district, and province (DoctorMe) • D52 autogenerated subdistrict, district, province from map (Sabaidee)	Sicksense collects from two systems: DoctorMe and Sabaidee	Sicksense	Human
	District of Residence	Free text		FluTracking Hong Kong	Human
	Residential Type	• Resident • Dead • Migrated out • Not traceable • Duplicate • Visitor	Ask all participants	Tamil Nadu Population Health Registry	Human
	Region	Region		Health Report (Hälsorapport), Sweden	Human
	Village	Village	Ask all participants	Tamil Nadu Population Health Registry	Human
	ZIP Code or Postal Code	Please indicate your postal code		SURPRISE+	Human
		Free text	Must be a recognized Australian postcode	FluTracking Australia - Registration	Human
		ZIP Code Five or three digits depending on country: US: 00000 CA: 000		Outbreaks Near Me	Human
		What is your residential postal code? (open text field)	Ask all participants: part of intake section	CoughWatch SA	Human
		What is the first part of your home postcode (the part before the space). Open text.		InfluenzaNet (FluSurvey.net, Grippenet.ch, Grippenet.fr, Infectieradar.be, Infectieradar.nl, Influmeter.dk, InfluWeb)	Human
		ZIP Code: Fill in blank		California West Nile Bird Reporting	Animal
INCIDENT SPECIFICS
Report ID	Report Unique ID	Each occurrence has a unique ID, which is informed to the citizen to follow up on any updates	This step is only available for municipalities that hire Colab as a platform for managing reports	Colab	Animal/Human/Environment
Date of Incident / Report	Date of Report	Autogenerated		Kidenga	Human/Environment
		Autogenerated; date of survey submission in the format yyyymmdd		SURPRISE+	Human
		Autogenerated		Cambodia 115 Hotline	Human/Animal
		Autogenerated
		Autogenerated		Mo-Buzz+	Human/Environment
		Autogenerated	Date of admission of animal	WildAlert	Animal
		Date of report	Ask all participants	Tamil Nadu Population Health Registry	Human
		Autogenerated YYYY-MM-DD		Outbreaks Near Me	Human
	Reporting Week	Autogenerated, MMWR week 1-53		Outbreaks Near Me	Human
		Automatically generated		FluTracking, Hong Kong	Human
	Date of Incident	What day did you (or household member) start experiencing symptoms?		Kidenga	Human/Environment
		Autogenerated from smart phone		SMART for Health	Animal/Environment
		Choose from the calendar		PODD	Human/Animal/Environment
		Date when event started and date when event was reported must be entered; option to enter date when event ended (select date from pop-up calendar provided)	Ask all participants who are trained in data entry for this system and are animal health practitioners	eWHIS	Animal/Environment
		Defaults to the phone settings/location, but can be adjusted as required		iMammalia	Animal
		As called for onset date		Cambodia 115 Hotline	Human/Animal
Incident Location	Location of Incident	All reports are limited to "in and around your home" and noted by ZIP Code		Kidenga	Human/Environment
		Automatically provided by GPS	Consider several coordinate systems and automatic transformations	SMART for Health	Animal/Environment
		Automatic from phone apps or user entered/selected		EDDMapS	Animal/Environment
		Autogenerated from photo sent from reporter’s smartphone + area specified by predefined area code when registered		PODD	Human/Animal/Environment
		Collect latitude/longitudinal location of a carcass or ill animal		WildAlert	Animal
		Where is the occurrence? Open field with visualization on Google Maps. Users can move the pin around the map to correct the location if needed. With this, we obtain a georeferenced location of the event, with latitude and longitude data.		Colab	Animal/Human/Environment
		Location must be selected from national drop-down list provided	Ask all participants to choose nearest town/suburb. Extra/more specific detail about the location can be entered as free text if known. If only the jurisdiction/state/territory is known, this can be entered instead of nearest town/suburb.	eWHIS	Animal/Environment
		Defaults to the phone settings/location, but can be adjusted as required		iMammalia	Animal
		Geolocation	Since the COVID-19 pandemic started, Telecom Cambodia has provided triangulated location data of the cellular antenna point of the calls which is nearest to the caller. This data is automatically captured without any prompt or request for it.	Cambodia 115 Hotline	Human/Animal
		Autogenerated	Asks for permission to use location	I-TICK	Environment
		The mobile app collects geolocation automatically from the phone	It is an approximate location (70-100 meters) in order to avoid exposing the people involved	Guardians of Health	Human
	Health Center Information	Province, operational district, and health center	For the weekly aggregate reporting from the health center, pre-uploaded the contact and information of each health center. The location is indicated by the name of the health center, operational district, and provincial health department.	Cambodia 115 Hotline	Human/Animal
	Profession/School Postal Code	What is the first part of your school/college/workplace postal code? Open field or I don't know	Shown if "yes, paid employment fulltime" or "yes, paid employment part-time." Description: To find out roughly how far you travel on a regular basis. Users are advised: Please choose the first part of the postal code (the part before the space).	InfluenzaNet (FluSurvey.net, Grippenet.ch, Grippenet.fr, Infectieradar.be, Infectieradar.nl, Influmeter.dk, InfluWeb)	Human
Event	Category of the Occurrence	Choose the category of your occurrence: list of categories for the user to choose from. Examples: • Establishment with irregular sanitary condition • Crowding of people • Dengue/Zika mosquito focus • Infestation of dangerous animals	The list of categories varies according to the use of Colab by the municipality	Colab	Human/Animal/Environment
	Event Type	Event type must be entered. Options - choose 1: • Individual • Monitoring • Outbreak • Surveillance • Unknown	Ask all participants	eWHIS	Animal/Environment
	Event Category	Option to enter one or more event category Options: • Mass or Unusual mortality • Interesting or unusual event • New or emerging	Ask all participants	eWHIS	Animal/Environment
	Problem Description	Add a description of your occurrence: open field in which users can report the problem and send information to public agents	Users can add a reference point to facilitate the identification of the location	Colab	Human/Animal/Environment
Response	Response Information	Open field: public agent feedback with the occurrence protocol number, information on what measures will be taken and updates on the demand. Ex.: sending the occurrence to the responsible sector, demand solution notice	This step is only available for municipalities that hire Colab as a platform for managing reports	Colab	Human/Animal/Environment
	Urgency	Options: • Urgent • Important • Normal • Minor		Mo-Buzz+	Human/Environment
Source of Information	Source of Report	• Text • Website, momentive—autogenerated		Outbreaks Near Me	Human
	Source of Information	Choice: • Self-observed • Relayed Information (from other person)		PODD	Human/Animal/Environment
PHOTOS & VIDEOS
Multimedia	Photo or Video	Picture of sick or dead animals are asked to be sent in the report		PODD	Human/Animal/Environment
		Select up to 3 photos from the event	Users can take photos through the app or upload images from the gallery	Colab	Human/Animal/Environment
		If you have photographs that you would like to submit alongside this report, you can add them using the controls below. You can upload up to 3 photos only .jpg and .png files are supported. Maximum size provided per photo. If you have extra photos or media please contact the Garden Wildlife Health team at gwh@zsl.org.	Requests that if a bird has an ID ring to report to British Trust for Ornithology (app.bto.org)	Garden Wildlife Health Project	Animal
		Pictures are collected through the cell phone using the app at different levels: • Site • Species observed • Animals sampled • Samples	Please note not all systems have or will need to include multimedia input. For animal, vector, and plants, photo identification platforms such as iNaturalist may be useful due to challenges in species identification by untrained persons; however, in-depth understanding of sensitivity of the platform used is imperative. Systems may ask permission for photo sharing.	SMART for Health	Animal/Environment
		Photo of the bird (choose file to upload)	Optional, only if dead bird	California West Nile Bird Reporting	Animal
		Photos of the whole plant, flowers, seeds, leaves and any other identifying features	These photos need to be high resolution, focused and clear in order to be useful for identification purposes. An expert needs to review for a successful ID.	Weedspotters Australia	Environment
		Please upload a picture of your tick (shows diagram of how to best take picture). Add picture or select "I don't have tick anymore"		I-TICK	Environment
		Select up to 3 photos from the event	Users can take photos through the app or upload images from the gallery	Colab	Human/Animal/Environment

## Sheet: Environment Health
PARAMETERS RELATED TO ENVIRONMENTAL HEALTH
Parameter Categories	Data Parameters	How Data Are Collected	Special Considerations	Name of Participatory Surveillance System	Sectors (Animal, Environment +/- Human Health)	From a System collecting Plant or Vector Specific Data
PERSON REPORTING INTO SYSTEM
Reporter Information	Gender	What is your gender? • Female • Male • Other gender identify • Prefer not to say	Profile information	I-TICK	Environment	Vector
	Age	What is your age? Fill in blank (in years)	Profile information	I-TICK	Environment	Vector
	Contact Details	Fill in the blank: • Name • Email • Phone number	So the reporter can be contacted for further information as required	Weedspotters Australia	Environment	Plant
	Children in Home	Currently, are any children living with you? • 0-6 years old (no, yes, prefer not to answer) • 7-12 years old (no, yes, prefer not to answer) • 13-18 years old (no, yes, prefer not to answer)	Profile information	I-TICK	Environment	Vector
	Dogs in Household	Currently, how many dogs are living in your household? • None • 1 • 2 • 3 or more	Profile information	I-TICK	Environment	Vector
	Cats in Household	Currently, how many cats are living in your household? • None • 1 • 2 • 3 or more	Profile information	I-TICK	Environment	Vector
INCIDENT SPECIFICS
Location	Type of Location of Incident	Type of location of incident: • Construction • School • General practitioner • General population		Mo-Buzz+	Human/Environment	Vector
	Setting	User entered	Location is matched with public land/water layers from U.S. Geological Survey	EDDMapS	Animal/Environment	Plant, Vector
	Tended or Natural	iNaturalist, EDDMapS, iMapInvasives	Planted vs. wild	Forest Pest First Detector	Environment	Plant
Weather and Climate	Temperature	Wireless data acquisition system	Needs calibration during implementation. Needs backend server for data logging.	MosApp	Environment	Vector
	Humidity	Wireless data acquisition system	Needs calibration during implementation. Needs backend server for data logging.	MosApp	Environment	Vector
	CO₂	Wireless data acquisition system	Needs calibration during implementation. Needs backend server for data logging.	MosApp	Environment	Vector
	Light Intensity	Wireless data acquisition system	Needs calibration during implementation. Needs backend server for data logging.	MosApp	Environment	Vector
	Soil Moisture	Wireless data acquisition system	Needs calibration during implementation. Needs backend server for data logging.	MosApp	Environment	Vector
Date and Location	Timing	When did you make your observation? (dd/mm/yyyy) Fill in the blank		Garden Wildlife Health Project	Animal
	Incident Date and Time	Wireless data acquisition system	Time stamp must be stored in coordinated universal time (UTC) format. Needs backend server for data logging.	MosApp	Environment	Vector
		When did you find the tick? • Today • Yesterday • Earlier		I-TICK	Environment	Vector
		When do you think you picked up the tick? • Today • Yesterday • Earlier • I don't know		I-TICK	Environment	Vector
	Location	Wireless data acquisition system	Location must be stored in ISO 6709 format. Needs backend server for data logging.	MosApp	Environment	Vector
		Autogenerated	Asks for permission to use location	I-TICK	Environment	Vector
		During spring and summer (between May and September 30), what is your primary address? Fill-in boxes provided for: • City • ZIP Code • State	Profile information	I-TICK	Environment	Vector
		Where do you think the tick was picked up? • In my yard • On my neighbor's property • In a recreational area (forest, park) • Other • I don’t know		I-TICK	Environment	Vector
Vector Bite Details	Who Had Tick	Who had the tick? • Me • Member of my household • Dog • Cat • Other		I-TICK	Environment	Vector
	Tick Bite History	When were you most recently bitten by a tick? • I have never been bitten by a tick • Within the last 12 months • More than 12 months ago	Profile information	I-TICK	Environment	Vector
	Tick Attached	Was the tick attached to the skin? • No • Yes • I don’t know		I-TICK	Environment	Vector
	Mosquito Bites	Approximately how many mosquito bites have you received in the last 2 days while you were at home?		DisApp	Environment	Vector
Vector Detection	Tick Today	Today, did you find a tick on yourself? • No • Yes, I found one tick • Yes, I found more than one tick		I-TICK	Environment	Vector
	Mosquito Abundance	How many mosquitoes have you noticed (seen or heard) during the last 2 days while you were at home?	The answers are somewhat subjective since they are based on the perception or awareness of the subject.	DisApp	Environment	Vector
	Noticed Vector in Environment	Have you noticed mosquitoes between dawn and dusk during the last 7 days in and around your home? Options: • Yes • No • Not Sure • Prefer not to answer	May require photos or images; may be useful to consider if multiple species are exhibiting infestations as similar vectors	Kidenga	Human/Environment	Vector
	Mosquito Morphology—Consistent with Aedes?	Have you seen mosquitoes with white stripes on its body and legs during the last 2 days while you were at home?		DisApp	Environment	Vector
Infestation	Level of Infestation	Size of infestation or number of sick plants	For plants or plant diseases, it is typically number of acres or size of infestation in square feet/meters for small infestations; for insects and animals, it is the quantity seen.	EDDMapS	Animal/Environment	Plant, Vector
ENVIRONMENTAL HAZARDS
General Hazards	Environmental Problems	Multiple choice for environmental problems: • Noisy • Bad smell • Smoke • Water pollution • Garbage	Water quality is especially important for amphibians and aquatic birds/mammals; information on evidence of harmful algal bloom	PODD	Human/Animal/Environment
		Findings: Drop-down multi-selection list of options: • No findings • Flooded area • Garbage • Burning • Carcass disposal • Sewage discharge • Fertilizers • Chemicals • Smoke or smog • Logging • Other findings • NA	If other findings, another field pops up, which is an open text box.	SMART for Health	Animal/Environment
Natural Disasters	Disaster	Choose the following: • Flash flood • Flooding • Drought • Storm • Landslide • Disaster from plant diseases and plant pests	Location of the disaster is also added as a fill-in-the-blank. Providing a means for sharing scale and extent of disaster may be helpful as well.	PODD	Human/Animal/Environment
	Wildfire and Illegal Burning	Checkbox for Wildfire and Illegal Burning		PODD	Human/Animal/Environment
	Fire Location	Pinning on Google Maps		PODD	Human/Animal/Environment
	Fire Intensity	Choice: • Foot level • Femur level • Chest level		PODD	Human/Animal/Environment
	Type of Burning Area	Choice: • Agricultural • Forest • Highway • Community vicinity		PODD	Human/Animal/Environment
	Name of Affected Village	Text box		PODD	Human/Animal/Environment
Vector-borne Diseases	Dengue Incidence in the Household	Including you, how many members of your family while staying at home with you have gotten dengue in the last 1 year?		DisApp	Environment	Vector
	Dengue Incidence in the Community	Have you heard of any cases of dengue in your neighborhood in the last 1 month, including cases in local hospitals?		DisApp	Environment	Vector
	Tick-borne Disease Diagnosis	Have you been diagnosed by a physician with any of these tick diseases? • Lyme disease (check no, yes in last 12 months, yes more than 12 months) • Babesiosis (check no, yes in last 12 months, yes more than 12 months) • Anaplasmosis (check no, yes in last 12 months, yes more than 12 months) • Other (check no, yes in last 12 months, yes more than 12 months)	Profile information	I-TICK	Environment	Vector
ANIMAL, PLANT, PLANT PATHOGEN, INSECT OBSERVATIONS
Species Observed	Plant Species Name	List of plant names from a discrete category of declared noxious weeds known as state-prohibited weeds	The highest category of declared noxious weeds is in Victoria; they either do not occur in Victoria or are present in small numbers and can reasonably be expected to be eradicated.	Weedspotters Australia	Environment	Plant
	Identification of Insect or Pathogen	Select the insect or pathogen		EDDMapS	Animal/Environment	Plant, Vector
	Image(s) of Plant Being Reported	Photos of the whole plant, flowers, seeds, leaves and any other identifying features	These photos need to be high resolution, focused and clear in order to be useful for identification purposes. An expert needs to review for a successful identification.	Weedspotters Australia	Environment	Plant
	Animal Observed	What type of creature did you see? Options: • Birds • Mammals • Amphibians • Reptiles	Help button provides link to animal identification pages for each category: • Birds (www.rspb.org.uk/birds-and-wildlife/wildlife-guides/identify-a-bird/) • Mammals (mammal.org.uk) • Amphibians and reptiles (froglife.org)	Garden Wildlife Health Project	Animal
Vector Identification	Tick Identification	Record observation in iNaturalist site using photos and ID tools	Tick sample preservation is also described for those wishing to send in samples	Tick Tag Go	Environment	Vector
	Tick Size	Was your tick big or small? Next we would like to know what your tick looks like. Pick the image that looks most like your tick. Images provided of different size tick: • Small • Medium • Big • I don't know		I-TICK	Environment	Vector
	Tick—Flat or Round	Was your tick flat or round (filled with blood)? Photos provided for flat and round with comparison to pencil tip: • Flat • Round • I don't know		I-TICK	Environment	Vector
	Tick Color	What color(s) does your tick have? Photos provided of different sizes and colors: • All Brown • White dot • Brown and white pattern • Black shield • I don't know		I-TICK	Environment	Vector
	Tick Photo	Please upload a picture of your tick (shows diagram of how to best take picture): • Add picture • I don't have tick anymore		I-TICK	Environment	Vector
NATURAL HABITAT
Landscape	Landscape Description	Drop-down multi-selection list with habitat types: • Agricultural land • Alpine • Deciduous forest • Degraded forest • Evergreen forest • Cleared forest • Ocean shore • Cave • Steppe • Farm • Household • Wetland • Lake • Market • Montane • Ocean • Periurban/rural • Meadow • Flooded plain • Beach • Grassland • River • Rural • Sub-alpine • Peatbog • Urban • Zoo/Rescue Center	Open text, categorized, may be important to capture a small area/habitat that wouldn’t be able to be classified just with coordinates later. Capturing human influence on landscape, level of fragmentation would be helpful to some systems.	SMART for Health	Animal/Environment
Vector-related Habitat Factors	Breeding and Larvae	Request photos of breeding sites		Mo-Buzz+	Environment	Vector
		For village-level larval counting: • Report village name • Type of place (House, school, temple, other) • Number of all containers • Number of containers in which larvae are found	Number of all containers and number of containers in which larvae are found are the total number that reporter has been surveyed.	PODD	Human/Animal/Environment
TENDED HABITAT & BUILT ENVIRONMENT
Yard Description	Yard Present	Does your location have a yard? • No • Yes	Profile information	I-TICK	Environment	Vector
	Type of Yard	What represents any green space in and around your yard? • Mostly paved/mowed lawn • Partly natural/wooded • Connected to natural area/woods	Photos shown as examples for each; profile information	I-TICK	Environment	Vector
Garden Description	Location	Postcode (fill-in box) or grid reference (based on map shown)		Garden Wildlife Health Project	Animal
	Site Name	Free text	A map is included with a grid, and a help button is included to help with grid references that describe how to list grid references of 1 km sq. or at least 10 km sq.; sites may be deleted or additional may be added over time.	Garden Wildlife Health Project	Animal
	Garden Type	Drop-down menu: • Urban • Suburban • Rural	A help button is included to describe each type	Garden Wildlife Health Project	Animal
	Garden Age	Drop down menu: • 0-4 years • 5-10 years • 11-19 years • 20-49 years • 50+ years	A help button is included to get help on age	Garden Wildlife Health Project	Animal
	Garden Size	Drop-down menu: • Small • Medium • Large	A help button is included to help on sizes: • Small refers to a garden less than 100 sq. meters/half tennis court • Medium refers to gardens between 100-450 sq. meters • Large refers to gardens more than 450 sq. meters (more than 2 large tennis courts)	Garden Wildlife Health Project	Animal
Pond Description	Pond Present	Click if yes and takes you to a new page with pond questions	On the pond page, the description is provided: All questions are mandatory as the responses could have a bearing on the disease incidents that you add to this site later.	Garden Wildlife Health Project	Animal
	Pond Name	Please give this pond a name (useful If you have multiple ponds): Fill in the blank		Garden Wildlife Health Project	Animal
	Pond Size	What are the maximum dimensions of the pond (in meters)?: Fill in boxes for: • Width • Length • Depth		Garden Wildlife Health Project	Animal
	Liner of Pond	What type of liner does the pond have? Drop-down options: • Butyl liner • Concrete or brick • Fiberglass or plastic • Metal tub or bath • Natural clay or puddling • Other type of liner • Plastic sheeting (flexible) • Pottery or sink		Garden Wildlife Health Project	Animal
	Pond Age	How old is the pond? Drop-down menu: • <1 • 2-5 years • 6-10 years • 10+ years		Garden Wildlife Health Project	Animal
	Source of Water in the Pond	Which of these best describes the pond water? Drop-down: • Other-unknown • Rainwater only • Spring-fed • Tap water originally, now rainwater only • Tap water originally, now topped up from water butt • Tap water originally, now topped up from tap water		Garden Wildlife Health Project	Animal
	Clarity of Pond Water	How clear is the water? Drop-down menu: • Clear • Some visibility • No visibility	A help button is included to describe each type: • Clear: You can see all the way to the bottom of the pond. • Some visibility: You can see through the water, but it's murky. • No visibility: You can't see through the water at all.	Garden Wildlife Health Project	Animal
	Shading of Pond	How much shading is there over the pond: Drop-down menu: • Have • Some • Unshaded	Site note that when considering questions like this related to plants, to enter values for when at the maximum amount in the summer. Help button shares the following descriptions: • Have: The whole pond is in the shade for most of the day. • Some: Less than 50% of the pond is in the shade for most of the day. • Unshaded: The pond is not under the shade for most of the day.	Garden Wildlife Health Project	Animal
	Silt in Pond	How much silt is there in the pond? • Heavy • Some • Little	Help button is included to describe each type: • Heavy: Over 25% of the pond depth is made up of silt. • Some: Around 10-25% of the pond depth is made up by silt. • Little: There is a shallow layer in the bottom of the pond.	Garden Wildlife Health Project	Animal
	Plants in Pond	How many of the following plants are in the pond: Three drop-down menus for Submerged, Floating and Marginal. Choices for each drop-down: • Some • Lots • None	Site note that when considering questions like this related to plants, to enter values for when at the maximum amount in the summer. Help button shares the following descriptions: • Submerged: Plants that have most of their structure under the water (like oxygenating plants such as hornwort) • Floating: Plants that are mostly under water with floating leaves (like lilies and frog bit) • Marginal:…	Garden Wildlife Health Project	Animal
	Cleaning Plants from Pond	How often do you clean plant material out of the pond? Drop-down menu: • Never • Sometimes • Often	A help button is included that provides the following descriptions: • Never: Not in living memory • Sometimes: Annually or less • Often: More than annually	Garden Wildlife Health Project	Animal
	Plant Source for Pond	Do you introduce plant material bought at a garden center to the pond? Options: • Yes • No		Garden Wildlife Health Project	Animal
	Fish in Pond	Are there any fish in the pond? • Goldfish and other types • Goldfish present • I don't know • No fish • Other types	Help button is included that brings up a photo of a goldfish and says: Record "goldfish" if you have any color form of goldfish (carassius auratus)—pictured. Do not include koi or any other form of carp as goldfish.	Garden Wildlife Health Project	Animal
	Chemical Algaecide Use in Pond	Do you use chemical algaecides in this pond? Options: • Yes • No		Garden Wildlife Health Project	Animal
	Other Chemicals in Pond	Do you use other chemicals in this pond: Options: • Yes • No		Garden Wildlife Health Project	Animal
	Select Pond for an Amphibian	Select Pond: Drop-down menu with names of ponds that have been entered by user	This is provided for amphibians but not birds or mammals.	Garden Wildlife Health Project	Animal
Vector-related Habitat Factors	Breeding and Larvae	Request photos of breeding sites		Mo-Buzz+	Environment	Vector
		Free text for village-level larval counting: • Report village name • Type of place • House, school, temple, other • Number of all containers • Number of containers that larvae are found	Number of all containers and number of containers in which larvae are found are the total number that reporter has been surveyed	PODD	Human/Animal/Environment
Type of Structure	Type of House	Options: • Hut • Tiled • Asbestos • Concrete • Others	Ask all participants	Tamil Nadu Population Health Registry	Human
Water and Sanitation	Main Source of Drinking Water	Options: • Pipe Water • Hand Pump • Well • Water Tank • Can Water • River • Pond	Ask all participants	Tamil Nadu Population Health Registry	Human
	Toilet Facility	Options: • Yes • No	Ask all participants	Tamil Nadu Population Health Registry	Human
Fuel and Electricity	Main Fuel Used for Cooking	Options: • Wood • Hay • Cow Dung • Charcoal • Kerosene • LPG (Gas Cylinder) • Electric Stove	Ask all participants	Tamil Nadu Population Health Registry	Human
	Electricity Connection	Options: • Yes • No	Ask all participants	Tamil Nadu Population Health Registry	Human
HUMAN-ANIMAL-ENVIRONMENTAL INTERFACE
Bat Interactions	Bats or Other Species Observed Around Homes/Living Areas	Are bats observed around your village? • No • Yes • I don't know		WildHealthNet—Ebola	Human/Animal
	Bats Roost Above Animals or People	If yes, do bats roost in trees or near the village (above or over animals or people)? • No • Yes • I don't know	Asked if answered that bats have been observed around the village	WildHealthNet—Ebola	Human/animal
Activities Increasing or Decreasing Potential Exposure	Human-Animal Interface	Options: • Crop production • Market value chains (hunting to markets) • Protected areas • Extractive industry (mines, etc.) • Captive wildlife management (zoos)		WildAlert	Human/Animal
	Woodland and Park Activities	During the spring and summer, how often do you do any of these recreational outdoor activities in woodlands or parks (not on paved trails or surfaces)? • Hike (never, about once in the summer, at least once a month, at least once a week) • Bike/ATV (never, about once in the summer, at least once a month, at least once a week) • Bird watch (never, about once in the summer, at least once a month, a…	Profile information	I-TICK	Environment	Vector
	Yard Activities	During the spring and summer, how often do you do any of these yard activities? • Mow the lawn (never, about once in the summer, at least once a month, at least once a week) • Garden/weed (never, about once in the summer, at least once a month, at least once a week) • Trim trees/remove brush/rake leaves (never, about once in the summer, at least once a month, at least once a week) • Grill/sit/eat…	Profile information	I-TICK	Environment	Vector
	Paid and Volunteer Outdoor Activities	During spring and summer, do you do paid or volunteer work in green spaces (yards, woods, parks)? • No • Yes, less than 8 hours per week • Yes, more than 8 hours per week	Profile information	I-TICK	Environment	Vector
	Hunting	Do you hunt in your home state? • No • Yes	Profile information	I-TICK	Environment	Vector
	Today's Activities	Did you do any outdoor activities today? • Yes • No, I didn't do any outdoor activities today	Daily log	I-TICK	Environment	Vector
	Types of Daily Activities Done Today in the Yard	Today, which of these outdoor activities did you do in your yard (lawn and garden) or property OR on someone else's property (Select all that apply): • I did not do yard activities • Mowed the lawn • Gardened/weeded • Removed brush/trimmed trees/raked leaves • Grilled/ate/sat in the yard, • Played in the yard • Agricultural activities • Other outdoor activity in yard	Daily log	I-TICK	Environment	Vector
	Today's Activities in Parks	Today, which of these outdoor activities did you do in natural areas (private or public) and parks? Select all that apply: • I did not do outdoor activities in natural areas and parks • My work (as listed in my profile) • Walked/walked the dog on natural trails • Hiked/ran/played with dog/kids/did sports • Rode a bike/ATV • Grilled/ate/sat • Camped • Other outdoor activity	Daily log	I-TICK	Environment	Vector
	Today's Activities in Nonvegetated Areas	Today, did you do any other outdoor activities in non-vegetated areas? • None • I walked on sidewalks, pavement • Spent time on courts/concrete, for example played basketball, washed car • Other	Daily log	I-TICK	Environment	Vector
	Activities to Repel or Attract Wildlife	Do you use any of these methods to repel or attract deer or other wildlife (for example squirrels or birds)? • Deer-proof fence (no, yes) • Deer-resistant plants (no, yes) • Deer repellent spray (no, yes) • Provide food or bait (no, yes)	Profile information	I-TICK	Environment	Vector
Vector Mitigation	Rodent and Tick Mitigation Activities	During the spring and summer, do you (or a professional service you pay for) use any of these treatments on rodents (for example, mice or chipmunks) in your yard? • Place tick tubes with treated nest material (for example Damminix, Thermacell) for tick control (No, Yes) • Have bait boxes with tick treatment (for example Tick Control System) (No, Yes) • Relocate rodents (for example live trap) (No…	Profile information	I-TICK	Environment	Vector
	Pesticide Use	During the spring and summer, do you or a pest management professional apply pesticides targeting ticks or other insects on your lawn or garden (for example, lawn insect granules, grub control combined with a fertilizer, insecticide spray, mosquito spray)? • No • Yes about once a season • Yes about once a month • I don't know	Profile information	I-TICK	Environment	Vector
	Tick Mitigation	Today, did you use any of these measures to reduce exposures to ticks or tick bites? • Applied tick repellent • Adjusted clothing (for example, long sleeves, tucking pants in socks) • Showered or bathed to remove ticks • Wore permethrin-treated clothing • Checked myself or had someone check me for ticks • Avoided areas with ticks • Other measure • None	Daily log	I-TICK	Environment	Vector

## Sheet: Animal Health—Livestock
PARAMETERS RELATED TO ANIMAL HEALTH—LIVESTOCK
Parameter Categories	Data Parameters	How Data Are Collected	Special Considerations	Name of Participatory Surveillance System	Sectors (Animal, Environment +/- Human Health)
ANIMAL / HERD INFORMATION
Owner Information	Name of Livestock Owner	Name of livestock owner		AfyaData	Human/Animal/Environment
Animal Demographics	Species	Multiselect drop-down menu: • Cow • Domestic duck • Goat • Horse • Pig • Poultry • Sheep • Dog • Cat • Other mammal • Other fowl species	Clarify if individual- or herd/flock-level data or both (may not need to repeat if asking both). For "Other," a popup box with open text option appears.	SMART for Health	Animal/Environment
		Species: • Chicken (backyard, broiler, layer) • Duck (meat, laying) • Bird • Pig • Dairy • Cattle • Buffalo • Sheep • Goat		PODD	Human/Animal/Environment
	Age of Animal	Age of animal: • Offspring/newborn • Young/juvenile • Adult		PODD	Human/Animal/Environment
		Age of animal: • Adult • Juvenile • Fetus • Unknown	Individual animal level	SMART for Health	Animal/Environment
	Sex of Animal	Sex of animal: • Male • Female • Unknown	Individual animal level	SMART for Health	Animal/Environment
	Herd/Flock Size	Filli n per age, sex and health status	In terms of setting up order of data collections, systems may want to consider first asking about species-level data for the herd/flock and then about the individual animal	SMART for Health	Animal/Environment
Animal Source	Species-level Context	Multi-selection drop-down menu for each species: • Hunted and displaced • Hunted and not displaced • Rescue/rehabilitation Center • Free-ranging • Farm • Household • Research or conservation capture • Market • Tradepost	This is completed at the species level	SMART for Health	Animal/Environment
INCIDENT SPECIFICS
Number of Animals	Number of Sick, Dead Total Animals	Option: • Number of sick animals in household • Number of dead animals • Number of total animals • Number of affected households • Fill in the blank	Encourage any case reporting allowing digital system to capture cluster of signals. PODD trains people to report on a household basis. If they have only a few animals, they are usually able to provide details of every sick or dead animal. But if they have a large herd or flock, it would be problematic to ask them report every individual animal. The incoming report data at this stage would be used…	PODD	Human/Animal/Environment
	Number of Healthy Animals	Number of healthy (fill in numeric number, default of zero)	Filled out for each species separately	SMART for Health	Animal/Environment
	Number of Sick or Injured Animals	Number of sick or injured (fill in numeric number, default of zero)	Filled out for each species separately	SMART for Health	Animal/Environment
	Number of Dead Animals	Number of dead (fill in numeric number, default of zero)	Filled out for each species separately	SMART for Health	Animal/Environment
Condition of Animal	Condition of Dead Animals	Multi-selection drop-down: • Early decomposition • Advanced decomposition • Leathered skin and bones • Fresh carcasses	Collected at species level; only provided as an option if the number of dead animals >0	SMART for Health	Animal/Environment
	Condition Found	Single-selection drop-down menu: • Animal parts • Found dead • Found live healthy • Found live sick or injured	Collected at the individual animal level	SMART for Health	Animal/Environment
Location	Geolocation	Mobile device collects latitude and longitude automatically in user-chosen coordinate system		SMART for Health	Animal/Environment
Carcass Collection	Carcass Collection	Was the carcass collected? Options: • Yes • No	Regarding dead animal at an individual-level data	SMART for Health	Animal/Environment
SIGNS
General Signs and Presentation	General Signs	Ask caller about clinical signs	Information is collected from the public in a free format when they call, and the human health officer may not always inquire about animal clinical signs.	Cambodia 115 Hotline	Human/Animal
	Local Name of Disease	Name of suspected disease (Free Text)		PODD	Human/Animal/Environment
	Depressed	Depressed: Checkbox if " yes"		PODD	Human/Animal/Environment
	Anorexia	Anorexia: Checkbox if "yes"		PODD	Human/Animal/Environment
	Emaciated, Stunted	Emaciated, Stunted: Checkbox if "yes"		PODD	Human/Animal/Environment
	General Signs	Check box: • Abortion • Appetite • Bloody diarrhea • Diarrhea • Vomiting • Failing to stand/walk • Difficulty breathing • Breathing fast • Sneezing • Fever/shivers • Reduction in milk production • Reduction in egg laying • Coughing • Heavy mucus/saliva excretion • Foam-like excretion from nose/mouth • Blood hemorrhage through natural openings • Swelling of limbs • Barking recklessly • Attacking p…		AfyaData	Human/Animal/Environment
	Anomalies in Sick , Injured or Dead	Multi-selection drop-down menu: • Abnormal gas content • Abnormal behavior • Thin or skinny • Reddish, yellow discharge • Diarrhea or vomiting • Oiled/covered by substance • Fracture, deformation, inflammation, prolapse • Bad smell • Body part missing • Loss of hair and feathers • Skin abnormality • Problem standing, walking, flying • Difficult breathing, coughing • Bleeding, wound, bruises • No …	If "Other" is selected, there is a field "Other Anomalies" that pops up, which is an open text box. This is the question collected at the individual animal level.	SMART for Health	Animal/Environment
Signs by Systems	Skin, Hide, Hair, Fur, Feathers, Scales	Multiple choice (check if "yes"): • Pustule/crust • Rough hair • Rash • Defeathering • Purple skin • Pale mucous membrane • Yellowish mucous membrane • Vesicle/wound • Subcutaneous hemorrhage • Swollen face • Swollen joint • Swollen eye		PODD	Human/Animal/Environment
	Respiratory Issues	Multiple choice (check if "yes"): • Cough • Sneezing • Runny nose • Loud breathing • Forced breathing • Gasping • Mouth breathing		PODD	Human/Animal/Environment
	Eye Abnormalities	Multiple choice (check if "yes"): • Swollen eye • Sunken eye • Red eye		PODD	Human/Animal/Environment
	Digestive Issues	Multiple choice (check if "yes"): • Diarrhea • Tainted wet cloaca • White scour • Blood in stool • Black diarrhea • Strong smelling fever • Bloat		PODD	Human/Animal/Environment
	Reproductive Issues	Multiple choice (check if "yes"): • Swollen testis • Stillbirth • Abortion • Infertility • Hematuria • Egg deformity • Egg production		PODD	Human/Animal/Environment
	Neurologic Issues	Multiple choice (check if "yes"): • Convulsion • Spasm • Incoordination • Weakness/paresis • Stiffness • Circling • Ataxia • Hypersensitivity • Twisted neck • Cannot stand		PODD	Human/Animal/Environment
CAUSES OF INCIDENT
Cause of Death or Injury	Potential Cause of Death	Multi-selection drop down menu: • Illegal hunting • Legal hunting • Predation • Entangled • Old age • Emaciation • Infectious disease • Fishing gear • Electrocution • Other non-infectious disease • Trap or snare • Stranded • Trauma or collision • Poison or toxin • Drowned • Vehicle accident • Unknown	Species-level information	SMART for Health	Animal/Environment
	Potential Cause of Disease or Injury	Multi-selection drop down menu: • Illegal hunting • Legal hunting • Predation • Entangled • Old age • Emaciation • Infectious disease • Fishing gear • Electrocution • Other non-infectious disease • Trap or snare • Stranded • Trauma or collision • Poison or toxin • Drowned • Vehicle accident • Unknown	Species-level information	SMART for Health	Animal/Environment
	Suspect Cause of Death, Disease, or Injury	Single-selection drop-down menu: • Old age • Predation • Accident • Hunt or control • Infectious disease • Poisoning or toxin • Emaciation • Euthanasia • Unknown	Individual animal. Based on response, other questions are asked.	SMART for Health	Animal/Environment
	Predation-related Causes	Single-selection drop-down menu: • Predation: Wild carnivore • Predation: Cat • Predation: Dog • Predation: Yes, but unknown carnivore	Only asked if "Predation" is selected in "Suspect Cause of Death, Disease or Injury"	SMART for Health	Animal/Environment
	Accident-related Causes	Single-selection drop-down menu: • Accident: Run over by a vehicle • Accident: Boat strike • Accident: Building or structure • Accident: Drowned • Accident: Electrocuted • Accident: Fishing gear • Accident : Net • Accident: Other trauma • Accident: Problem with capture or immobilization • Accident: Entangled • Accident: Stranded	Only asked if "Accident" is selected in "Suspect Cause of Death, Disease or Injury"	SMART for Health	Animal/Environment
	Hunt- or Control-related Causes	Single-selection drop down menu: • Hunt or control: Sport hunting • Hunt or control: Problem animal control • Hunt or control: Culling • Hunt or control: Gunshot • Hunt or control: Trap/snare • Hunt or control: Net • Hunt or control: Traditional hunting • Hunt or control: Other weapon	Only asked if "Hunt or Control" is selected in "Suspect Cause of Death, Disease or Injury"	SMART for Health	Animal/Environment
MITIGATION MEASURES
Mitigation	Disinfection	Ask caller about disinfection mitigation measures used	The nature of the public call is free format, and it is certain whether the human health officer would inquire about animal clinical signs	Cambodia 115 Hotline	Human/Animal
	Biosafety and Biosecurity	Asks caller about biosecurity, movement, quarantine and number quarantined		Cambodia 115 Hotline	Human/Animal
MISCELLANEOUS
Animal ID	Animal ID	Text box	Application can read text information from QR codes and insert it into the Animal ID field	SMART for Health	Animal/Environment

## Sheet: Animal Health—Wildlife
PARAMETERS RELATED TO ANIMAL HEALTH—WILDLIFE
Parameter Categories	Data Parameters	How Data Are Collected	Special Considerations	Name of Participatory Surveillance System	Sectors (Animal, Environment +/- Human Health)		*
ANIMAL / HERD / FLOCK INFORMATION
Demographics of Animal(s)	Age of Animal	Drop-down menu with standardized age classes for different species	Many different menus based on taxa	WildAlert	Animal
		Single-selection drop-down: • Adult • Juvenile • Fetus • Unknown	Individual animal level	SMART for Health	Animal/Environment
		Wild boar age: • Piglet • Juvenile • Adult		iMammalia	Animal
	Sex of Animal	Options: • Male • Female • Unknown		WildAlert	Animal
		Single-selection drop-down: • Male • Female • Unknown	Individual animal level	SMART for Health	Animal/Environment
		Wild boar gender: • Male (m) • Female (f)		iMammalia	Animal
	Size of Animal	Body weight is entered in grams/kilograms		WildAlert	Animal
	State of Captivity	State of captivity must be entered from drop-down list provided. Options—choose one: • Wild • Captive • Wild and captive • Unknown	Ask all participants	eWHIS	Animal
	Type of Record	Type of record: • Alive • Dead roadkill • Dead other • Hunted • Print • Dropping • Den/burrow • Other		iMammalia	Animal
	Identification	Select the species (Dropdown menu)		EDDMapS	Animal/Environment
	Animal Observed	What type of creature did you see? Options: • Birds • Mammals • Amphibians • Reptiles	Help button provides link to animal identification pages for each category: • Birds (www.rspb.org.uk/birds-and-wildlife/wildlife-guides/identify-a-bird/) • Mammals (mammal.org.uk) • Amphibians and reptiles (froglife.org)	Garden Wildlife Health Project	Animal
Record Information	Animal ID	Text Box	Application can read text information from QR codes and insert it to the Animal ID field	SMART for Health	Animal/Environment
	Method of Detection	Method of detection: • Direct observation • Camera trap • Catch • Hunted • Road kill • Carcass • Telemetry • Other		iMammalia	Animal
Animal Source	Species-level Context	Multi-selection drop-down menu for each species: • Hunted and displaced • Hunted and not displaced • Rescue/rehabilitation center • Free-ranging • Farm • Household • Research or conservation capture • Market • Tradepost	This is completed at the species level and at the individual level	SMART for Health	Animal/Environment
INCIDENT SPECIFICS
Numbers of Affected Animals	Health Status	Number of healthy (fill in numeric number, default of zero)	Filled out for each species separately	SMART for Health	Animal/Environment
		Number of sick or injured (fill in numeric number, default of zero)	Filled out for each species separately	SMART for Health	Animal/Environment
		Number of dead (fill in numeric number, default of zero)	Filled out for each species separately	SMART for Health	Animal/Environment
		Options: • Healthy • Sick • Injured • Dead		WildAlert	Animal
	Number Sick	Number of sick: Fill in the blank		Garden Wildlife Health Project	Animal
		Enter number of ill individuals/species or taxa by location and by clinical signs exhibited	Include total of all animals, total sick, total dead for epidemiologic analysis. This is an important item to include for most systems.	WildAlert	Animal
	Number Dead	Number of dead: Fill in the blank		Garden Wildlife Health Project	Animal
		Option to enter number of animals dead	Only asks this question if species has been entered	eWHIS	Animal
	Number at Risk	Option to enter number of animals at risk	Only asks this question if species has been entered	eWHIS	Animal
	Number Affected	Option to enter number of animals affected	Only asks this question if species has been entered	eWHIS	Animal
	Number of Animals	Enter number of animals		iMammalia	Animal
		Option to enter estimated population of animals	Only asks this question if species has been entered	eWHIS	Animal
Time and Date First Seen	Time and Date When Seen	Phone collects automatically		SMART for Health
	Date Admitted	Enter the date on which the animal was admitted for care		WildAlert	Animal
	When First Seen Sick or Dead	Enter the date on which you FIRST saw/found an individual—if unsure, please leave "First seen" blank. First seen: Fill in the blank		Garden Wildlife Health Project	Animal
Condition of Animal(s)	Disposition	Drop-down menu: • Alive • Dead • Euthanized • Transferred to clinical setting		WildAlert	Animal
	Condition of Dead Animals	State of decomposition of carcass, if any: • Fresh • Decomposed • Dry bones		iMammalia	Animal
		Multi-selection drop-down: • Early decomposition • Advanced decomposition • Leathered skin and bones • Fresh carcasses • Leathered skin and bones	Collected at the species level; only becomes available if the number of dead animals >0	SMART for Health	Animal/Environment
	Condition Found	Single-selection drop-down menu: • Animal parts • Found dead • Found live healthy • Found live sick or injured	Collected at the individual animal level	SMART for Health	Animal/Environment
	Carcass Available	Fresh dead carcass available that I am willing to submit for post-mortem if required. Check the box.		Garden Wildlife Health Project	Animal
	Dead Bird	I'd like to report a dead bird (click on button)	If you click this, you are asked about species and the remainder of the questions to submit a report	California West Nile Bird Reporting	Animal
	Live/Sick Bird	I'd like to report a live/sick bird (click on button)	If you click this, you are taken to a page that provides links to agency numbers and says: Your local vector control agency is unable to pick up and test sick birds for West Nile virus. Only birds that have died of natural causes can be tested for West Nile virus. Please do not kill sick birds, as only birds that have died from natural causes are suitable for West Nile virus testing. If you'd lik…	California West Nile Bird Reporting	Animal
	How Long Dead	How long has this bird been dead? Options: • Less than 24 hours (birds less than 24 hours have eyes that are intact and shiny) • Greater than 24 hours (birds dead more than a day have eyes sunken and/or dried out)	Only if dead bird	California West Nile Bird Reporting	Animal
	Bird Condition	What condition is the bird in? Options: • Ant-infested • Baby bird • Maggots • Trauma/missing limbs • None of the conditions listed above	Only if dead bird	California West Nile Bird Reporting	Animal
Location	Bird Location Near Public Area	Is the bird located in a public area (e.g., at a park, on a trail, in the road): Options: • Yes • No	Only if dead bird	California West Nile Bird Reporting	Animal
	Geolocation	Mobile device collects latitude and longitude automatically in user-chosen coordinate system		SMART for Health	Animal/Environment
	Location Found	Approximate location where animal was found: • Address (fill in blank) • Latitude and longitude (from geocoding)		WildAlert	Animal
	Approximate Location of Bird	Approximate location where bird was found (does not always mean your home address): • Address (fill in blank) • City (drop down) • ZIP (fill in blank) • County (drop down) • Cross streets (fill in blank, optional)	Only if dead bird	California West Nile Bird Reporting	Animal
SPECIES IMPACTED
General Lists of Species	General Species	Library of genus/species names to populate field with standardized taxonomy when user enters species/common name into a text box		WildAlert	Animal
		Option to select species from drop-down list provided	Ask all participants. The taxonomic name and common name will both automatically populate depending on selection from list. Each record can have more than one species.	eWHIS	Animal
		Species (or species group, e.g., mouse, vole, mole)	Ongoing ad hoc participation across Europe. All sighting data are verified and uploaded to Global Biodiversity Information Facility.	iMammalia	Animal
		Select from curated list of species relevant to area of data collection	List will depend on the area, based on the ranger patrol lists. User can select and add species not listed—if selected, they get a new field to provide species not listed (open text box).	SMART for Health	Animal/Environment
Species—Taxa	Bird Species	Options to check off: • Chicken • Crow/raven • Duck, goose or swan • Hawk, owl or bird of prey • Magpie • Pet bird • Pigeon or dove • Quail • Robin • Scrub-jays and jays • Seagull • Shorebird • Sparrow, finch, or flycatcher • Swallow • Turkey • Woodpecker or flicker • Other • I cannot classify the bird	Only if dead bird	California West Nile Bird Reporting	Animal
		Please select the species involved from the drop-down list: Common species: Feral pigeon, stock dove, woodpigeon, collared dove, sparrowhawk, tawny owl, great spotted woodpecker, ring-necked parakeet, jay, magpie, jackdaw, rook, carrion crow, coal tit, marsh tit, willow tit, blue tit, great tit, swallow, house martin, long-tailed tit, willow warbler, chiffchaff, blackcap, goldcrest, wren, nuthatc…	Provides an email to send to if a bird not on the targeted list is observed	Garden Wildlife Health Project	Animal
	Mammal Species	Please select the species involved from the drop-down list: Common species: • Red Squirrel • Hedgehog Rarer species: • Hazel dormouse • Pine Marten	Provides an email to send to if a mammal not on the targeted list is observed	Garden Wildlife Health Project	Animal
	Amphibian Species	Please select the species involved from the drop-down list: Common species: • Smooth newt • Palmate newt • Great crested newt • Unidentified newt • Common toad • Common frog Rarer species: • Alpine newt • Italian crested newt • Midwife toad • Yellow-bellied toad • Natterjack toad • American bullfrog • Edible frog • Pool frog • Marsh frog • African clawed toad	Provides an email to send to if an amphibian not on the targeted list is observed	Garden Wildlife Health Project	Animal
	Reptile Species	Please select the species involved from the drop-down list: Common species: • Slow-worm • Common lizard • Grass snake Rarer species: • Sand Lizard • Western Green Lizard • Wall Lizard • Smooth Snake • Adder • Aesculapian Snake • European Pond Terrapin • Red-eared Terrapin	Provides an email to send to if a reptile not on the targeted list is observed	Garden Wildlife Health Project	Animal
SIGNS
General Presentation	Anomalies in Dead Animals	Multi-selection drop-down menu: • Bad smell • Abnormal behavior • Body part missing • Abnormal gas content • Loss of hair and feathers • Skin abnormality • Problem standing, walking, flying • Difficult breathing, coughing • Bleeding, wound, bruises • Diarrhea or vomiting • Fracture, deformation, inflammation, prolapse • Oiled/covered by substance • Thin or skinny • Reddish, yellow discharge • No …	If "Other" is selected, there is a field "Other Anomalies Dead" that pops up, which is an open text box. This is the question collected at the species level.	SMART for Health	Animal/Environment
	Anomalies in Sick or Injured Animals	Multi-selection drop-down menu: • Abnormal gas content • Abnormal behavior • Thin or skinny • Reddish, yellow discharge • Diarrhea or vomiting • Oiled/Covered by substance • Fracture, deformation, inflammation, prolapse • Bad smell • Body part missing • Loss of hair and feathers • Skin abnormality • Problem standing, walking, flying • Difficult breathing, coughing • Bleeding, wound, bruises • No …	If "Other" is selected, there is a field "Other Anomalies Sick or Injured" that pops up, which is an open text box. This is the question collected at the species level.	SMART for Health	Animal/Environment
	Anomalies in Sick, Injured or Dead Animals	Multi-selection drop-down menu: • Abnormal gas content • Abnormal behavior • Thin or skinny • Reddish, yellow discharge • Diarrhea or vomiting • Oiled/Covered by substance • Fracture, deformation, inflammation, prolapse • Bad smell • Body part missing • Loss of hair and feathers • Skin abnormality • Problem standing, walking, flying • Difficult breathing, coughing • Bleeding, wound, bruises • No …	If "Other" is selected, there is a field "Other Anomalies" that pops up, which is an open text box. This is the question collected at the individual animal level.	SMART for Health	Animal/Environment
	Overall Clinical Signs	Open text by body system: Anomalous patterns in the number of ill and/or dead individuals/species or taxa by location and by clinical signs: Text box exhibited	WildAlert uses machine learning algorithms to categorize individual into clinical classifications/syndromes	WildAlert	Animal
	Presenting Syndrome	Presenting syndrome must be entered from drop-down list provided	Only asks this question if species has been entered	eWHIS	Animal
	Diagnosis	Option to enter diagnosis or multiple diagnoses from drop-down list provided	Only asks this question if species has been entered. Each species in a record can have multiple diagnoses.	eWHIS	Animal
Clinical Signs by Taxa	Bird Signs	Please place a tick alongside each of the symptoms seen (either within one individual or across individuals if you have seen multiple affected): Checkbox options: No apparent symptoms—select this if you saw nothing obvious to report); or, select all that apply from the list below: • Fluffed-up appearance • Trying to feed • Food stuck to beak • Growth(s) on legs or feet • Lethargic • Gasping • Thi…		Garden Wildlife Health Project	Animal
	Mammal Signs	Please place a tick alongside each of the symptoms seen (either within one individual or across individuals if you have seen multiple affected): Checkbox options: No apparent symptoms—select this if you saw nothing obvious to report); or, select all that apply from the list below: • Lethargic • Thin/and or emaciated appearance • Diarrhea • Wounds • Trying to feed • Out during the day • Coat abnor…		Garden Wildlife Health Project	Animal
	Amphibian Signs	Please place a tick alongside each of the symptoms seen (either within one individual or across individuals if you have seen multiple affected): Checkbox options: No apparent symptoms—select this if you saw nothing obvious to report); or, select all that apply from the list below: • Lethargic • Thin and/or emaciated appearance • Raised lumps or bumps on skin • Skin reddening • Skin looks as if a …		Garden Wildlife Health Project	Animal
	Reptile Signs	Please place a tick alongside each of the symptoms seen (either within one individual or across individuals if you have seen multiple affected): Checkbox options: No apparent symptoms—select this if you saw nothing obvious to report); or, select all that apply from the list below: • Lethargic • Wounds • Thin and/or emaciated appearance • Shedding/flaking skin • Tick(s) present • Other signs		Garden Wildlife Health Project	Animal
CAUSES OF INCIDENT
Potential Causes of Death, Injury, Illness at Species Level	Potential Cause of Death—Species Level	Multi-selection drop-down menu: • Illegal hunting • Legal hunting • Predation • Entangled • Old age • Emaciation • Infectious disease • Fishing gear • Electrocution • Other non-infectious disease • Trap or snare • Stranded • Trauma or collision • Poison or toxin • Drowned • Vehicle accident • Unknown	Species-level data	SMART for Health	Animal/Environment
	Potential Cause of Disease or Injury— Species Level	Multi-selection drop-down menu: • Illegal hunting • Legal hunting • Predation • Entangled • Old age • Emaciation • Infectious disease • Fishing gear • Electrocution • Other non-infectious disease • Trap or snare • Stranded • Trauma or collision • Poison or toxin • Drowned • Vehicle accident	Species-level data	SMART for Health	Animal/Environment
	Carnivore Attack	Single-selection drop-down menu: • Dog • Cat • Wild carnivore • Yes, but unknown carnivore	If Predation is selection in Potential Cause of Death or Potential Cause of Disease or Injury, this question is shown.	SMART for Health	Animal/Environment
Potential Causes of Death, Injury, Illness at Individual Level	Suspect Cause of Death, Disease, or Injury—Individual Animal	Single Selection: • Old Age • Predation: Wild carnivore • Predation: Cat • Predation: Dog • Predation: Yes, but unknown carnivore • Accident: Run over by a vehicle • Accident: Boat strike • Accident: Building or structure • Accident: Drowned • Accident: Electrocuted • Accident: Fishing gear • Accident : Net • Accident: Other trauma • Accident: Problem with capture or immobilization • Accident: En…	Individual-level data, asked in a tree with a single selection	SMART for Health	Animal/Environment
TRANSMISSION RISK TO PEOPLE AND LIVESTOCK
Carcass-related	Carcass Collection	Was the carcass collected? Options: • Yes • No	Regarding dead animal at an individual-level data	SMART for Health	Animal/Environment
Bat-related	Bats or Other Species Observed Around Homes/Living Areas	Are bats observed around your village? • No • Yes • I don't know		WildHealthNet—Ebola	Human/Animal
	Bats Roost Above Animals or People	If yes, do bats roost in trees or near the village (above or over animals or people)? • No • Yes • I don't know	Asked if answered that bats have been observed around the village	WildHealthNet—Ebola	Human/Animal
OPEN COMMENTS ABOUT THE INCIDENT
Additional Comments	Additional Comments or Description	Finally, please enter any additional comments that you think might be useful for this report. Open text box.		Garden Wildlife Health Project	Animal
		Additional comments: Open text box		iMammalia	Animal
		Hotline—Ask caller for description of event or concern		Arizona Dept. of Fish and Game Hotline	Animal
		Additional comments: Text box	Only if dead bird	California West Nile Bird Reporting	Animal
Rehabilitation Center Admission	Circumstances on Admitting to Rehab Center	Users enter data in a free text box on circumstances of why the animal was admitted for care.	Machine learning is used to review key words in open text boxes to recategorize into subcategories such as collision, chemical exposure, etc.	WildAlert	Animal

## Sheet: Human Health
PARAMETERS RELATED TO HUMAN HEALTH
Parameter Categories	Data Parameters	How Data Are Collected	Special Considerations	Name of Participatory Surveillance System	Sectors (Animal, Environment +/- Human Health)		*
DATA REPORTED ON SELF OR ON BEHALF OF ANOTHER PERSON
Name of Self	Name of Patient	Name of patient		AfyaData	Human/Animal/Environment
	Name	First name (fill in box on form)	Some app-based systems collect this information during registration, and it is not required on subsequent logins	Outbreaks Near Me	Human
		Name (text field)	At registration time	PODD	Human/Animal/Environment
		Name (text field)		Guardians of Health	Human
	Name of the Beneficiary (English/Tamil)	Name of the Beneficiary (English/Tamil)	Ask all participants	Tamil Nadu Population Health Registry	Human
	Preferred Name	Free text	Ask all participants at sign-up	FluTracking Australia	Human
Name of Others	Guardian Name	Name of legal guardian (if under 5 years old)		AfyaData	Human/Animal/Environment
Person Survey Is Filled Out for	A Member of My Household, Myself, Someone Else	For whom are you filling in this survey? Options: • A member of my household • Myself • Someone else	A household member is defined as someone (not necessarily related) who lives at the same address as the user and who shares cooking facilities and a living room, sitting room or dining area. Question to be asked when adding another participant. This question should be asked to each additional person living in the household with the registered person. If a person just registers and enters data for…	InfluenzaNet (FluSurvey.net, Grippenet.ch, Grippenet.fr, Infectieradar.be, Infectieradar.nl, Influmeter.dk, InfluWeb)	Human
DEMOGRAPHICS
Age	Birthday	Month-year	Collected for each household member	Kidenga	Human/Environment
		Age bracket		AfyaData	Human/Animal/Environment
		Birth date: Field to fill in the date	Completing this information is mandatory for user registration on the platform	Colab	Human/Animal/Environment
		Date of birth	Ask all participants	Tamil Nadu Population Health Registry	Human
		Date of birth: Select the date from a calendar		Guardians of Health	Human
		Month-year format	The chance of getting COVID-19 and flu and the risk of more serious complications vary by age	InfluenzaNet (FluSurvey.net, Grippenet.ch, Grippenet.fr, Infectieradar.be, Infectieradar.nl, Influmeter.dk, InfluWeb)	Human
	Birth Month and Year	In what month and year were you born? Month from drop-down list, year as free text	Year must be entered as YYYY; minimum participation age is 12	FluTracking Australia	Human
		In what month and year were you born? Month from drop-down list, year as free text	Year must be entered as YYYY; minimum participation age is 12	FluTracking Hong Kong	Human
	Birth Year	4-digit number	Date of birth can be delicate from a data protection point of view	SURPRISE+	Human
		Give your year of birth		Sicksense	Human
	Age	Age bracket (above 5 or not)		AfyaData	Human/Animal/Environment
		Age/date of birth (DOB): Age in years and/or DOB (YYYY-MM-DD)	Transitioning to YYYY-MM of birth	Outbreaks Near Me	Human
		Please enter your age in years ____ (open text field)	Ask all participants, part of intake section	CoughWatch SA	Human
		Calculated from year of birth		SURPRISE+	Human
Gender / Sex	Gender	Gender Options: • Male • Female • Other	Other can be specified; inclusive gender may want to consider having at least one more option than binary	Kidenga	Human/Environment
		Gender: • Male • Female • Nonbinary • Others • Prefer not to say	This information is required for user profile configuration	Colab	Human/Animal/Environment
		Gender • Male • Female • Non-binary/third gender • Other • Prefer not say		Outbreaks Near Me	Human
		What best describes your gender? • Man • Woman • Prefer not to say • Prefer to self-describe	Ask all participants; part of intake section	CoughWatch SA	Human
		Please indicate your gender. • Male • Female • Other		SURPRISE+	Human
		Gender: Options: • Cis man • Cis woman • Trans woman • Trans man • Non-binary		Guardians of Health	Human
		What is your gender? Options: • Male • Female • Other	To find out whether the chance of getting COVID-19 or flu are different between men and women.	InfluenzaNet (FluSurvey.net, Grippenet.ch, Grippenet.fr, Infectieradar.be, Infectieradar.nl, Influmeter.dk, InfluWeb)	Human
	Sex	What is your sex? • Male • Female • Other		FluTracking Hong Kong	Human
		What is your sex? • Male • Female • Other	Ask all participants at registration	FluTracking Australia	Human
		Options: • Male • Female		AfyaData	Human/Animal/Environment
Ethnicity / Race / Subpopulation	Aboriginal and/or Torres Strait Islander	Do you identify as Aboriginal and/or Torres Strait Islander? • Aboriginal • Torres Strait Islander • Both • Neither	Ask all participants at registration	FluTracking Australia	Human
	Race	Options: • White • Indigenous • Brown • Black • Yellow		Guardians of Health	Human
	Ethnicity	Color/ethnicity: • White • Yellow • Black • Brown • Indigenous • Prefer not to say/not declared	This information is required for user profile configuration	Colab	Human/Animal/Environment
		What is your ethnic background? • European • African • Hispano-American • Asian • Other	Other can be specified	SURPRISE+	Human
		Options: • Chinese • Indonesian • Filipino • White • Indian • Pakistani • Nepalese • Japanese • Thai • Other Asian • Others		FluTracking Hong Kong	Human
	Religion	Options: • Hindu • Muslim • Christian • Sikh • Jain • Buddhist • Others	Ask all participants	Tamil Nadu Population Health Registry	Human
Income	Annual Income	Options: • <72,000, • rs. 72,001-2,00,000 • rs. 2,00,001-5,00,000 • rs. 5,00,001-7,50,000 • rs. 7,50,001-10,00,000 • >10,00,000	Ask all participants	Tamil Nadu Population Health Registry	Human
Education	Highest Level of Education	What is your highest completed level of education? • No school diploma • Compulsory education • Vocational training (including diploma) • Secondary education (high school diploma, Abitur, professional baccalaureate) • Higher vocational school (pedagogical university, etc.) or university of applied sciences (FH, etc.) • University studies (including polytechnic studies)		SURPRISE+	Human
		What is your highest education level? Drop-down: • Diploma/degree/postgraduate • Matric certificate • Primary to high school • No formal school	Ask only adults; part of intake section	CoughWatch SA	Human
		What is the highest level of formal education/qualification that you have? Options: • I have no formal qualification • GCSWs, levels, CSEs, or equivalent • A-levels or equivalent (e.g., higher, NVQ Level 3, BTEC) • Bachelor degree (BA, BSc) or equivalent • Higher degree or equivalent (Masters degree, PGCE, Ph.D., Medical Doctorate, Advanced Professional Award) • I am still in education	Shown if 16 and over. Asked to check how representative our sample is compared to the population of the UK (Italy, Belgium, etc. ) as a whole. Users are advised: • Please choose the box that represents your HIGHEST level of educational achievement. The different options roughly equate to: • No qualifications • School - leaving exams at around 16 years of age • School - leaving exams at around 18 …	InfluenzaNet (FluSurvey.net, Grippenet.ch, Grippenet.fr, Infectieradar.be, Infectieradar.nl, Influmeter.dk, InfluWeb)	Human
	Education Level	Education level: • Unfinished primary school • Primary • Unfinish high school • High school • Bachelor • Unfinished Bachelor • Master degree • Doctoral degree/Ph.D.	This information is required for user profile configuration	Colab	Human/Animal/Environment
		Have you attended primary school/secondary school/beyond? • Yes • No		PODD	Human/Animal/Environment
		Options: • Illiterate • ≤8th Std • 9-10th Std • 11-12th Std/diploma • Degree • Master degree and above	Ask all participants	Tamil Nadu Population Health Registry	Human
Profession	Professional Status	What is your professional status? Options: • Paid employment • Paid employment, part-time • Self-employed (businessman, farmer, tradesman, etc.) • Attending daycare/school/college/ university • Homemaker (e.g., Housewife) • Unemployed • Long-term sick leave or parental leave • Retired • Other	Asked to check how representative our sample is compared to the population as a whole, and to find out whether the chances of getting COVID-19 or flu are different for people in different types of occupation. Users are advised: Please tick the box that most closely resembles your main occupation. For pre-school children who don’t go to daycare, tick the “other” box.	InfluenzaNet (FluSurvey.net, Grippenet.ch, Grippenet.fr, Infectieradar.be, Infectieradar.nl, Influmeter.dk, InfluWeb)	Human
	Employment Status	Are you employed or earning income from self-employment? • Yes • No	Ask only adults; part of intake section	CoughWatch SA	Human
	Profession	What is your main profession? • Nurse • Physician • Other		SURPRISE+	Human
		Options: • Farmer • Government employee • Private employee • Self-employed • Unemployed • School student • College student • Housewife • Pensioner • Dependent	Ask all participants	Tamil Nadu Population Health Registry	Human
	Type of Occupation	Which of the following descriptions most closely matches with your main occupation? Options: • Professional (e.g., manager, doctor, teacher, nurse, engineer) • Office work (e.g., admin, finance assistant, receptionist, etc.) • Retail, sales, catering and hospitality and leisure (e.g., shop assistant, waiter, bar staff, gym instructor, etc.) • Skilled manual worker (mechanic, electrician, technici…		InfluenzaNet (FluSurvey.net, Grippenet.ch, Grippenet.fr, Infectieradar.be, Infectieradar.nl, Influmeter.dk, InfluWeb)	Human
	Main Occupation Description	Which of the following descriptions most closely matches with your main occupation? Options: • Services and sales workers (personal service workers, sales workers, personal care workers, protective service workers) • Craft and related trades workers (Handicraft and printing workers, food processing, wood working, garment and other craft and related trades workers, metal, machinery, and related tr…	Asked to check how representative our sample is compared to the population as a whole and to find out whether the chances of getting COVID-19 or flu are different for people in different types of occupation. Users are advised: Please tick the box that most closely resembles your main occupation.	InfluenzaNet (FluSurvey.net, Grippenet.ch, Grippenet.fr, Infectieradar.be, Infectieradar.nl, Influmeter.dk, InfluWeb)	Human
	Educator Status	Are you an educator? • Yes • No	Ask only adults; part of intake section	CoughWatch SA	Human
	Healthcare Worker Status	Are you a health care worker? • Yes • No	Ask only adults; part of intake section	CoughWatch SA	Human
Household Information	Relationship with Family Head	Options: • Self • Aunt • Brother • Daughter • Daughter-in-law • Father • Granddaughter • Grandfather • Grandmother • Grandson • Husband • Mother • Sister • Son • Son-in-law • Wife • Other	Ask all participants	Tamil Nadu Population Health Registry	Human
	Number of People in Household	How many people are living in your household? Number	If >0, asking about gender, year of birth, vaccination and infection status of each family member	SURPRISE+	Human
		How many people live in your household? Drop-down: • Live alone • 2 people • 3 people • 4 people • 5 people • 6 people • 7 people • 8 people • 9 people • 10 or more people	Please see follow up question regarding number of rooms, which allows for density calculations related to transmission	CoughWatch SA	Human
		Including you, how many people in each of the following age groups live in your household? Options: • 0-4 years • 5-18 years • 19-44 years • 45-64 years • 65+	Members of larger households, or those with children, may be more likely to catch COVID-19 or flu than others. A household is defined as a group of people (not necessarily related) living at the same address who share cooking facilities and share a living room, sitting room or dining area.	InfluenzaNet (FluSurvey.net, Grippenet.ch, Grippenet.fr, Infectieradar.be, Infectieradar.nl, Influmeter.dk, InfluWeb)	Human
Source of Report	Source of Report	Option: • Text • Website, momentive—autogenerated		Outbreaks Near Me	Human
CONTACT INFORMATION
Phone	Phone	Phone (fill in on form)	Some users may opt for text-only reporting	Outbreaks Near Me	Human
		Please indicate your phone number with country code		SURPRISE+	Human
		Enter your phone (text field)	If "yes" for active surveillance	Guardians of Health	Human
		Mobile number (fill in form)		PODD	Human, Animal, Environment
		Provide mobile number	Ask all participants	Tamil Nadu Population Health Registry	Human
	Alternate Mobile Number	Alternate mobile number	Ask all participants	Tamil Nadu Population Health Registry	Human
Email	Email	Please indicate your email address		SURPRISE+	Human
		Email: Text field	Ask all participants at sign-up	FluTracking Australia	Human
		Email: Text field		FluTracking Hong Kong	Human
		Email: Text field		Guardians of Health	Human
		Email (fill in on form)	Some users may opt for email only reporting	Outbreaks Near Me	Human
	Confirm Email	Free text	Ask all participants at sign-up	FluTracking Australia	Human
Location	Street Address	Street name: Text field	Ask all participants	Tamil Nadu Population Health Registry	Human
		Door number: Text field	Ask all participants	Tamil Nadu Population Health Registry	Human
		Postal address: Text field	Ask all participants	Tamil Nadu Population Health Registry	Human
		Find address on map: Text field		Mo-Buzz+	Human/Environment
	City	Select from list of all cities and states in Brazil	Completing this information is mandatory for user registration on the platform	Colab	Human/Animal/Environment
	Location of Person	Select from list of countries, then select from list of states of the country selected above, then select from list of cities of the state selected earlier		Guardians of Health	Human
	Location of Organization	Select from list of countries, then select from list of states of the country selected above, then select from list of cities of the state selected earlier		Guardians of Health	Human
	Neighborhood	Select from list of neighborhoods in the city	This information is required for user profile configuration	Colab	Human/Animal/Environment
	Latitude and longitude (of ZIP Code centroid)	Autogenerated longitude, latitude		Outbreaks Near Me	Human
	Province	In which province do you live in? Drop-down: • Gauteng • KwaZulu Natal • Free State • North West • Western Cape • Eastern Cape • Northern Cape • Limpopo • Mpumalanga	Ask all participants, part of intake section	CoughWatch SA	Human
	District and Province	Text field: • Subdistrict, district, and province (DoctorMe) or D52 autogenerated subdistrict, district, province from map (Sabaidee)	Sicksense collects from 2 systems: DoctorMe and Sabaidee	Sicksense	Human
	District of Residence	Free text		FluTracking Hong Kong	Human
	Residential Type	Options: • Resident • Dead • Migrated out • Not traceable • Duplicate • Visitor	Ask all participants	Tamil Nadu Population Health Registry	Human
	Village	Text field: Village	Ask all participants	Tamil Nadu Population Health Registry	Human
	ZIP Code or Postal Code	Please indicate your postal code		SURPRISE+	Human
		Free text	Must be a recognized Australian postcode. Ask at registration.	FluTracking Australia	Human
		ZIP Code Five or three digits depending on country: United States: 00000 Canada: 000		Outbreaks Near Me	Human
		What is your residential postal code? (open text field)	Ask all participants; part of intake section	CoughWatch SA	Human
		What is the first part of your home postcode (the part before the space). Open text.		InfluenzaNet (FluSurvey.net, Grippenet.ch, Grippenet.fr, Infectieradar.be, Infectieradar.nl, Influmeter.dk, InfluWeb)	Human
Workplace	Workplace—Healthcare Institution	What healthcare institution are you working at? (Lists provided of participating institutions)	This is a system that is specific to healthcare institutions where people work	SURPRISE+	Human
Residential Type	Residential Type	Options: • Resident • Dead • Migrated out • Not traceable • Duplicate • Visitor	Ask all participants	Tamil Nadu Population Health Registry	Human
HEALTHCARE CONTACTS RELATED TO INCIDENT
Healthcare Seeking Information	Contacting Healthcare Services	Did you contact a health professional due to these symptoms? • Yes • No	Only asks this question if answer "Yes" to any symptom(s); (including from COVID-19 test centers/drive-through). Asked in weekly survey.	FluTracking Australia	Human
		Did you seek health advice from a doctor because of this illness? (including about COVID-19) Options: • Yes • No	Only asks this question if the answer to any symptom is "Yes"	FluTracking, Hong Kong	Human
	Visited Heatlhcare Provider	Did you visit (see face to face) a doctor, nurse, or other health professional for this illness? If yes, select which applies: • Yes, at a doctor’s office or health maintenance organization (HMO) • Yes, at an urgent care center • Yes, at an in-store clinic (drugstore, supermarket) • Yes, at an emergency room • Yes, hospitalized at least one night • Yes, other • I’d prefer not to answer		Kidenga	Human/Environment
		Have you visited (physically) primary care, emergency care, hospital, etc. because of your symptoms?	Previously, we have included questions on digital and telephone contact with healthcare.	Health Report (Hälsorapport), Sweden	Human
		Have you seen a healthcare provider? Options: • True • False • Null	True for "I don't seek care" means they were ill but did seek care	Outbreaks Near Me	Human
		During your illness, have you been seeing a doctor because of your symptoms? • Yes • No		SURPRISE+	Human
		Because of your symptoms, did you seek any medical care (face-to-face visit or teleconsult)? • Yes • No	Ask all participants; not asked if no symptoms	CoughWatch SA	Human
		Because of your symptoms, did you VISIT (see face to face or via teleconsultation, at home or at physician’s office) for any medical services? Options (select all that apply): • No • GP or GP’s practice nurse • Hospital admission • Hospital accident and emergency department/out of hours service • Other medical services • No, but I have an appointment scheduled	This question is asked to find out whether people contact the health services because of their symptoms.	InfluenzaNet (FluSurvey.net, Grippenet.ch, Grippenet.fr, Infectieradar.be, Infectieradar.nl, Influmeter.dk, InfluWeb)	Human
		Have you been to a doctor (in the practice or inquiry by phone/internet) as part of the above-mentioned respiratory disease? • Yes • No	Will only be asked if affirmative to having at least one symptom	GrippeWeb	Human
	Time to See Healthcare Professional	How soon after your symptoms appeared did you first visit this medical service? Options for each of the following columns: • GP • Hospital admission • Hospital accident and emergency department/out of hours service • Other medical service Answer choices: • Same day • 1 day • 2 days • 3 days • 4 days • 5-7 days • More than 7 days • I don’t know	Asked to find out how quickly people with symptoms are seen by the health services. Only record the time until your FIRST contact with the health services.	InfluenzaNet (FluSurvey.net, Grippenet.ch, Grippenet.fr, Infectieradar.be, Infectieradar.nl, Influmeter.dk, InfluWeb)	Human
		Time you waited to see a healthcare professional: Options: • 2 days or less • 3-7 days • 8 days or more	If person has seen a health professional	Outbreaks Near Me	Human
	Health Seeking: Other Details	If Other, please provide details, free text	Only asks this question if selects "Other" as a response to "From which type…." Asked in weekly survey.	FluTracking Australia	Human
Reason Not Seeking Care	Reason for Not Seeking Healthcare	What is the main reason for which you did not consult any health professional for the symptoms you declared today? Options: • My symptoms appeared very recently • My symptoms are mild • I often have these symptoms • I think I know what I have and I use self-medication • I think there is no effective treatment for the disease I have • It is too hard to get an appointment quickly • I do not have ti…	Asked if not seeking care	InfluenzaNet (FluSurvey.net, Grippenet.ch, Grippenet.fr, Infectieradar.be, Infectieradar.nl, Influmeter.dk, InfluWeb)	Human
Type of Healthcare	Hospitalized	Have you been hospitalized? • Yes • No • Do not know • Do not want to answer		Health Report (Hälsorapport), Sweden	Human
		Because of your symptoms, have you been hospitalized? Options: • Yes • No	If symptoms and willing to answer extra questions	InfluenzaNet (FluSurvey.net, Grippenet.ch, Grippenet.fr, Infectieradar.be, Infectieradar.nl, Influmeter.dk, InfluWeb)	Human
	Using Public or Private Healthcare or Both	In what sector do you usually obtain healthcare? Drop-down: • Private • Public • Both	Determine if people use public or private healthcare services, part of intake section	CoughWatch SA	Human
	Type of Medical Care or Service	If so, what type of medical care did you seek? Drop-down: • Private GP • GP's practice or pharmacy nurse • Pharmacist • Public clinic • Hospital admission	Ask all participants; not asked if no symptoms	CoughWatch SA	Human
		Have you sought a hospital service? Options: • Yes • No		Guardians of Health	Human
		From which type of medical service? (you can select more than one) • Private GP • GP's practice or pharmacy nurse • Pharmacist • Public clinic • Hospital admission	Only asks this question if answer "Yes" to "Did you contact…." Asked in weekly survey.	FluTracking Australia	Human
	Healthcare Setting	Select setting(s) where you saw healthcare professional. Drop-down: • Private GP • GP's practice or pharmacy nurse • Pharmacist • Public clinic • Hospital admission	If person has seen a health professional	Outbreaks Near Me	Human
	Alternative Care	Did you seek any other forms of care or interventions? • Yes • No	Ask all participants; not asked if no symptoms	CoughWatch SA	Human
		If yes, please select forms of alternative care you sought. Drop-down: • Google/Internet search • Home remedies • Traditional healer • Other	Ask all participants if they sought alternative means of care; not asked if no symptoms	CoughWatch SA	Human
HEALTH STATUS
General Health Status and Symptoms	Health Status	State: • Dead • Alive		AfyaData	Human/Animal/Environment
		• Healthy • True • False		Outbreaks Near Me	Human
Household Status	Household Health Status	Select for any household members who had any of the following symptoms this past week: • Fever • Fatigue • Cough • Nausea/vomiting • Sore throat • Diarrhea • Shortness of breath • Body aches • Chills/night sweats • Headache • Bone pain • Joint pain • Rash • Eye pain • Pink eye • Leg/joint swelling • Muscle weakness • Muscle pain • Stiff neck • Confusion/disorientation: (SELF, Household member 1, …	If all registered household members are healthy, then the "all healthy" just triggers a single follow-up on mosquito activity. If one or more people have symptoms, it cycles through all the symptoms and travel history and healthcare seeking for each sick person.	Kidenga	Human/Environment
SYMPTOMS
Timing of Symptoms	Onset Date	Free form question		Cambodia 115 Hotline	Human/Animal
		Since when have you been feeling bad? Select the date from a calendar		Guardians of Health	Human
		Date of onset. Choice of dates or: • Before Monday week X • After Sunday week X • Do not know • Do not want to answer	Answers include dates within the week in question as well as options for "late" and "early" reporting, which can then be excluded from analysis	Health Report (Hälsorapport), Sweden	Human
		What day did you start feeling ill? Calendar of dates provided		Outbreaks Near Me	Human
		When did the symptoms start? YYYY-MM-DD	Will only be asked if affirmative to having at least one symptom	InfluenzaNet (FluSurvey.net, Grippenet.ch, Grippenet.fr, Infectieradar.be, Infectieradar.nl, Influmeter.dk, InfluWeb)	Human
		When did the first symptoms appear? Date field/calendar pop-up	Ask all participants; not asked if no symptoms	CoughWatch SA	Human
		When did symptoms first appear? Choose from: • Date • I don't know	Shown if "yes" to having symptoms	InfluenzaNet (FluSurvey.net, Grippenet.ch, Grippenet.fr, Infectieradar.be, Infectieradar.nl, Influmeter.dk, InfluWeb)	Human
	Rapid Onset	Did you fall ill suddenly? • Yes • No • Do not know • Do not want to answer		Health Report (Hälsorapport), Sweden	Human
		Did your symptoms develop suddenly over a few hours? Options: • Yes • No • I don't know	Shown if "yes" to symptoms. Sudden onset of symptoms is believed to be common for COVID-19 and flu. Users advised: Tick yes if your symptoms appeared over a few hours rather than gradually developing over a few days.	InfluenzaNet (FluSurvey.net, Grippenet.ch, Grippenet.fr, Infectieradar.be, Infectieradar.nl, Influmeter.dk, InfluWeb)	Human
	Symptomatic This Week	Have you experienced any symptoms this week? • Yes • No	Ask all participants; if no then questionnaire stops here	CoughWatch SA	Human
	Current or New Episode of Illness	Are you ill with the same symptoms as in the previous week? • Yes • No	Ask all participants; not asked if no symptoms	CoughWatch SA	Human
	Still Symptomatic or Symptoms Have Stopped	Have the symptoms stopped? • Yes • No	Ask all participants; not asked if no symptoms	CoughWatch SA	Human
	Symptom End Date	When did the symptoms end? Date field/calendar pop-up	Ask all participants; not asked if no symptoms	CoughWatch SA	Human
		When did the symptoms end? Choose from: • Date • I don’t know	Shown if symptoms	InfluenzaNet (FluSurvey.net, Grippenet.ch, Grippenet.fr, Infectieradar.be, Infectieradar.nl, Influmeter.dk, InfluWeb)	Human
Presence of Symptoms	Do You Still Have Symptoms?	Do you still have symptoms? • Yes, 3 or more • Yes, 1-2 symptoms • No • Do not know • Do not want to answer		Health Report (Hälsorapport), Sweden	Human
	General Symptoms	Select below the symptoms you are feeling right now. Options: • Change of taste and smell • Skin bubbles • Chills • Tiredness • Conceive • Nasal congestion • Conjunctivitis • Diarrhea • Difficulty breathing • Pain behind the eyes • Headache • Stomach pain • Sore throat • Joint pain • Pain in the body in general • Knee pain • Muscle pain • Eye pain • Rash (reddish spots on the body) • Fatigue • Fe…	Ask all participants. The symptoms question depends on the previous one: How are you feeling today? (well or ill). If they answer "ill," the system asks about the symptoms.	Guardians of Health	Human
		Symptoms (multiple choice checklist): • Fever • Chills • Headache • Muscle ache/joint ache/body ache • Malaise/exhaustion • Sore throat • Coryza • Cough • Shortness of breath/difficulty breathing • Chest pain • Loss of taste • Loss of smell • Nose bleed • Ear ache • Watery/infected eye(s) • Skin rash including pocks, blisters, dots, etc. • Diarrhea • Vomiting • Stomach ache • Nausea • Other, plea…	Symptoms (Swedish list): • Fever • Frossa • Huvudvärk • Muskelvärk, ledvärk, värk i kroppen • Stor trötthet, utmattning • Ont i halsen • Snuva • Hosta • Andfåddhet/andningssvårigheter • Bröstsmärta • Bortfall av smaksinne • Bortfall av luktsinne • Näsblod • Ont i örat/öronen • Vätskande/varande öga/ögon • Hudutslag såsom nässelutslag, prickar, koppor eller blåsor • Diarré • Kräkningar • Ont i mag…	Health Report (Hälsorapport), Sweden	Human
		Please indicate if you have any of the following symptoms: • Cough - Yes / No • Cold - Yes / No • Muscle or limb pain - Yes / No • General feeling of illness - Yes / No • Fever - Yes / No • Fever temperature - Below 38°C / between 38°C and 39°C / Above 39°C / Not measured • Sore throat - Yes / No • Headache - Yes / No • Pronounced tiredness/fatigue - Yes / No • Loss of sense of smell or taste - Y…	Will only be asked if respondent answered they have had new respiratory symptoms this week	GrippeWeb	Human
		Please indicate if you have experienced any of these symptoms since the last questionnaire. Options for list of symptoms: • Yes (acute, duration less than 7 days ago) • Yes (chronic, but only emerged during the pandemic) • Yes (chronic, emerged before the pandemic)		SURPRISE+	Human
		Please select the symptoms you experienced: Drop-down: • Fever • Chills • Runny or blocked nose • Sneezing • Sore throat • Cough • Shortness of breath • Headache • Muscle/joint pain • Chest pain • Feeling tired or exhausted (malaise) • Loss of appetite • Colored sputum/phlegm • Watery, bloodshot eyes • Nausea • Vomiting • Diarrhea • Stomach ache • Loss of smell • Loss of taste • Nose bleed • Other		CoughWatch SA	Human
		What symptoms have you experienced in the past week? (check-off list) • Fatigue • Cough • Nausea/vomiting • Sore throat • Fever • Diarrhea • Shortness of breath • Body aches • Chills/night sweats • Headache • Bone pain • Joint pain • Rash • Pink eye • Leg/joint swelling • I'd prefer not to answer		Kidenga	Human/Environment
	Symptoms Since Last Survey	Have you had any of the following symptoms since your last questionnaire (or in the past week, if this is your first visit)? For people with chronic (long-term) illnesses, only tick changes in symptoms). Options: • No symptoms (exclusive answer) • Fever • Chills • Runny or blocked nose • Sneezing • Sore throat • Cough • Shortness of breath • Headache • Muscle/joint pain • Chest pain • Feeling tir…	If report any symptoms, check database: Was the participant STILL ILL when they last completed the Weekly survey (i.e., they said “I am still ill” in response to Weekly Q4 below last time?) AND have fewer than 15 days elapsed since they last completed the weekly survey AND fewer than 15 days have elapsed since their previous date of symptom onset? • If Yes: continue with Weekly Q2 • If No or Don’…	InfluenzaNet (FluSurvey.net, Grippenet.ch, Grippenet.fr, Infectieradar.be, Infectieradar.nl, Influmeter.dk, InfluWeb)	Human
	Continued Symptoms Since Last Survey	On DATE OF LAST VISIT you reported that you were still ill with symptoms that began on DATE OF FIRST SYMPTOMS REPORTED PREVIOUSLY. Are the symptoms you reported today part of the same bout of illness? Options: • Yes • No • I don’t know/can't remember • Not applicable	Asked to make filling out the rest of the survey quicker for you. User advised: If you believe that the symptoms you have reported today are caused by the same bout of illness as your previous symptoms, please tick “yes.” To save you time, we have filled in the information you gave us previously about your illness. Please check that it is still correct, and make any changes – for instance, if you…	InfluenzaNet (FluSurvey.net, Grippenet.ch, Grippenet.fr, Infectieradar.be, Infectieradar.nl, Influmeter.dk, InfluWeb)	Human
	Today Status	How are you feeling today? Options: • Well • Ill		Guardians of Health	Human
Fever-related Parameters	Fever	Please specify the highest temperature recorded (may respond in °F or °C)		Kidenga	Human/Environment
		Did you have a fever: • Yes • No • Don't know	Ask all participants; "None of the above" option is available for symptoms	FluTracking Hong Kong	Human
		Did you have a fever: • Yes • No • Don't know	Ask all participants, "None of the above" option available for symptoms. Asked in weekly survey.	FluTracking Australia	Human
		Fevery feeling • Yes (acute, duration less than 7 days ago) • Yes (chronic, but only emerged during the pandemic) • Yes (chronic, emerged before the pandemic) • No		SURPRISE+	Human
		May be included as part of answers available for checking off symptoms related to respiratory disease		PODD	Human/Animal/Environment
		What symptoms have you experienced during the past week? Fever: • True • False • Null	Healthy reporters will also have null values; only asked if participant responds they are feeling sick	Outbreaks Near Me	Human
	Continuous Fever	Continuous Fever: Yes/No	Ask all participants as related to COVID-19	Tamil Nadu Population Health Registry	Human
	Onset of Fever	When did your fever begin? Date field/calendar pop-up	Ask all participants; not asked if no symptoms; skipped if didn't check off fever in symptoms question	CoughWatch SA	Human
		When did your fever begin? Options: Choose from: • Date • I don't know	Asked if "yes' to fever	InfluenzaNet (FluSurvey.net, Grippenet.ch, Grippenet.fr, Infectieradar.be, Infectieradar.nl, Influmeter.dk, InfluWeb)	Human
	Timing of Fever Onset	Did your fever develop suddenly over a few hours? Options: • Yes • No • I don't know	Asked if "yes' to fever	InfluenzaNet (FluSurvey.net, Grippenet.ch, Grippenet.fr, Infectieradar.be, Infectieradar.nl, Influmeter.dk, InfluWeb)	Human
	Measured Temperature	Free text: Did you measure your temperature and if so, what was the temperature?	Ask all participants if they reported a fever; not asked if no symptoms	CoughWatch SA	Human
		Did you take your temperature? Options: • Yes • No • I don't know	Shown if symptomatic. COVID-19 and flu often cause a high temperature. However, not everyone takes their temperature when they are ill. Users are advised: Answer yes if you took your temperature using a thermometer.	InfluenzaNet (FluSurvey.net, Grippenet.ch, Grippenet.fr, Infectieradar.be, Infectieradar.nl, Influmeter.dk, InfluWeb)	Human
	Fever Over 38°C	Fever >38°C • Yes (acute, duration less than 7 days ago) • Yes (chronic, but only emerged during the pandemic) • Yes (chronic, emerged before the pandemic) • No		SURPRISE+	Human
		Was your fever ever over 38°C? • Yes • No • Do not know because I haven't measured • Do not want to answer	Shown only if fever selected in symptoms list	Health Report (Hälsorapport), Sweden	Human
	Highest Recorded Temperature	What was the highest fever you measured? Text box: °F or °C or select "not measured"	If fever	Outbreaks Near Me	Human
		What was the highest fever you recorded? Text box	Specifies fever measured in Fahrenheit or Celsius	Kidenga	Human/Environment
		What was your highest temperature recorded? Options: • Below 37°C • 37-37.4°C • 37.5-37.9°C • 38-38.9°C • 39-39.9°C 40°C or more I don’t know/can’t remember	Asked if "yes" to fever and "yes" to took temperature. Description: COVID-19 and flu often cause a high temperature. Users are advised: Give the highest temperature you recorded during this episode of illness.	InfluenzaNet (FluSurvey.net, Grippenet.ch, Grippenet.fr, Infectieradar.be, Infectieradar.nl, Influmeter.dk, InfluWeb)	Human
	Days of Fever	How many days did you have a fever? • 1-2 • 3-4 • 5-6 • 7-8 • 9 or more • Do not know • Do not want to answer		Health Report (Hälsorapport), Sweden	Human
	Fever for More Than 2 Weeks	Fever for more than 2 weeks: Yes/No; if Yes, free text to enter exact number of days	Ask all participants related to TB and COPD	Tamil Nadu Population Health Registry	Human
	Temperature	Temperature: Free text to fill in the value	Ask all participants	Tamil Nadu Population Health Registry	Human
Chills and Sweats	Chills	Please indicate if you have experienced any of these symptoms since the last questionnaire. Chills: • Yes (acute, duration less than 7 days ago) • Yes (chronic, but only emerged during the pandemic) • Yes (chronic, emerged before the pandemic) • No		SURPRISE+	Human
	Chills/Sweating/Night Sweats	What symptoms have you experienced during the past week? • Chills/sweating/nightsweats • True • False • Null	Only asked if participant responds they are feeling sick	Outbreaks Near Me	Human
Respiratory	New Respiratory Symptoms this Week	Did you/your child have a NEW respiratory disease (for example, new cough, runny nose, sore throat, with or without fever) in the above week? Options: • Yes • No	Formulation depends on whether you answer the questions for yourself or a child in your own household	GrippeWeb	Human
	Respiratory Issues	Options: • Cough • Shortness of breath • Mucous in throat • Sore throat • Fever	If yes, asks numbers for village	PODD	Human/Animal/Environment
	Cough	Please indicate if you have experienced any of these symptoms since the last questionnaire. Cough: • Yes (acute, duration less than 7 days ago) • Yes (chronic, but only emerged during the pandemic) • Yes (chronic, emerged before the pandemic) • No		SURPRISE+	Human
		Did you have a cough? • Yes • No • Don't know	As above	FluTracking Hong Kong	Human
		Did you have a cough: • Yes • No • Don't know	As above	FluTracking Australia -	Human
		What symptoms have you experienced during the past week? Cough: • True • False • Null	Only asked if participant responds they are feeling sick	Outbreaks Near Me	Human
		Cough: Yes/No	Ask all participants as related to COVID-19	Tamil Nadu Population Health Registry	Human
	Cough/Congestion	Options: • Cough • Blood in cough		AfyaData	Human/Animal/Environment
	Breathing Fast	Breathing fast (check off)		AfyaData	Human/Animal/Environment
	Shortness of Breath	Please indicate if you have experienced any of these symptoms since the last questionnaire. Shortness of breath: • Yes (acute, duration less than 7 days ago) • Yes (chronic, but only emerged during the pandemic) • Yes (chronic, emerged before the pandemic) • No		SURPRISE+	Human
		Did you have shortness of breath: • Yes • No • Don't know	Ask all participants; "None of the above" option available for symptoms	FluTracking Hong Kong	Human
		Did you have shortness of breath: • Yes • No • Don't know	Ask all participants; "None of the above" option available for symptoms. Asked in weekly survey.	FluTracking Australia	Human
		What symptoms have you experienced during the past week? Shortness of breath: • True • False • Null	Only asked if participant responds they are feeling sick	Outbreaks Near Me	Human
	Difficulty in Breathing	Difficulty in breathing: Yes/No	Ask all participants as part of hypertension questions	Tamil Nadu Population Health Registry	Human
	Gasping for Air	What symptoms have you experienced during the past week? Gasping for air: • True • False • Null	Only asked if participant responds they are feeling sick	Outbreaks Near Me	Human
	Breathlessness	Breathlessness: : Yes/No	Ask all participants as related to COVID-19	Tamil Nadu Population Health Registry	Human
	Cough for More Than 2 Weeks	Cough for more than 2 weeks: Yes/No	Ask all participants related to TB and COPD	Tamil Nadu Population Health Registry	Human
	Blood in Sputum	Blood in sputum: Yes/No	Ask all participants related to TB and COPD	Tamil Nadu Population Health Registry	Human
	Loss of Weight	Loss of weight: Yes/No	Ask all participants related to TB and COPD	Tamil Nadu Population Health Registry	Human
	Pain During Breathing	Pain during breathing: Yes/No	Ask all participants related to TB and COPD	Tamil Nadu Population Health Registry	Human
	Runny or Stuffy Nose	Did you have a runny nose? • Yes • No • Don't know	Ask all participants; "None of the above" option available for symptoms	FluTracking Hong Kong	Human
		Did you have a runny nose? • Yes • No • Don't know	Ask all participants; "None of the above" option available for symptoms. Asked in weekly survey.	FluTracking Australia	Human
		What symptoms have you experienced during the past week? Runny or stuffy noise: • True • False • Null	Only asked if participant responds they are feeling sick	Outbreaks Near Me	Human
		Please indicate if you have experienced any of these symptoms since the last questionnaire. Runny or stuffy nose: • Yes (acute, duration less than 7 days ago) • Yes (chronic, but only emerged during the pandemic) • Yes (chronic, emerged before the pandemic) • No		SURPRISE+	Human
	Sneezing	Please indicate if you have experienced any of these symptoms since the last questionnaire. Sneezing: • Yes (acute, duration less than 7 days ago) • Yes (chronic, but only emerged during the pandemic) • Yes (chronic, emerged before the pandemic) • No		SURPRISE+	Human
		What symptoms have you experienced during the past week? Sneezing: • True • False • Null	Only asked if participant responds they are feeling sick	Outbreaks Near Me	Human
	Sore Throat	Did you have a sore throat? • Yes • No • Don't know	Ask all participants; "None of the above" option available for symptoms	FluTracking Hong Kong	Human
		Did you have a sore throat? • Yes • No • Don't know	Ask all participants; "None of the above" option available for symptoms. Asked in weekly survey.	FluTracking Australia	Human
		Please indicate if you have experienced any of these symptoms since the last questionnaire. Sore throat: • Yes (acute, duration less than 7 days ago) • Yes (chronic, but only emerged during the pandemic) • Yes (chronic, emerged before the pandemic) • No		SURPRISE+	Human
		What symptoms have you experienced during the past week? Sore Throat: • True • False • Null	Only asked if participant responds they are feeling sick	Outbreaks Near Me	Human
		Sore Throat: Yes/No	Ask all participants as related to COVID-19	Tamil Nadu Population Health Registry	Human
Cardiovascular	Chest Tightness	What symptoms have you experienced during the past week? Chest tightness: • True • False • Null	Only asked if participant responds they are feeling sick	Outbreaks Near Me	Human
	Chest Pain	Please indicate if you have experienced any of these symptoms since the last questionnaire. Pain in the chest, thorax and/or sternum: • Yes (acute, duration less than 7 days ago) • Yes (chronic, but only emerged during the pandemic) • Yes (chronic, emerged before the pandemic) • No		SURPRISE+	Human
		Chest Pain: Yes/No	Ask all participants as part of hypertension questions	Tamil Nadu Population Health Registry	Human
	Palpitation	Palpitation: Yes/No	Ask all participants as part of hypertension questions	Tamil Nadu Population Health Registry	Human
	Duration of Hypertension Symptoms	Duration: Yes/No	Ask all participants as part of hypertension questions	Tamil Nadu Population Health Registry	Human
	Hypertension Symptoms	Symptoms: Yes/No	Ask all participants as part of hypertension questions	Tamil Nadu Population Health Registry	Human
	Pregnancy-induced Hypertension Duration	Duration: Yes/No	Ask all participants as part of hypertension questions	Tamil Nadu Population Health Registry	Human
Digestive	Gastrointestinal Issues	Multiple choice: • Diarrhea • Stomach pain • Nausea/vomiting		PODD	Human/Animal/Environment
	Vomiting	Nausea and vomiting (check off)	AfyaData combines vomiting and nausea	AfyaData	Human/Animal/Environment
		What symptoms have you experienced during the past week? Vomiting: • True • False • Null	Only asked if participant responds they are feeling sick.	Outbreaks Near Me	Human
	Nausea or Loss of Appetite	Please indicate if you have experienced any of these symptoms since the last questionnaire. Nausea or loss of appetite: • Yes (acute, duration less than 7 days ago) • Yes (chronic, but only emerged during the pandemic) • Yes (chronic, emerged before the pandemic) • No		SURPRISE+	Human
	Nausea	Nausea and vomiting (check off)	AfyaData combines vomiting and nausea	AfyaData	Human/Animal/Environment
		What symptoms have you experienced during the past week? Nausea: • True • False • Null	Only asked if participant responds they are feeling sick	Outbreaks Near Me	Human
	Diarrhea	Please indicate if you have experienced any of these symptoms since the last questionnaire. Diarrhea: • Yes (acute, duration less than 7 days ago) • Yes (chronic, but only emerged during the pandemic) • Yes (chronic, emerged before the pandemic) • No		SURPRISE+	Human
		Diarrhea, blood in diarrhea (check off)		AfyaData	Human/Animal/Environment
		What symptoms have you experienced during the past week? Diarrhea: • True • False • Null	Only asked if participant responds they are feeling sick	Outbreaks Near Me	Human
		Diarrhea: Yes/No	Ask all participants as related to COVID-19	Tamil Nadu Population Health Registry	Human
	Stomach Pain	Please indicate if you have experienced any of these symptoms since the last questionnaire. Stomach pain: • Yes (acute, duration less than 7 days ago) • Yes (chronic, but only emerged during the pandemic) • Yes (chronic, emerged before the pandemic) • No		SURPRISE+	Human
		Tummy ache (check off)		AfyaData	Human/Animal/Environment
		What symptoms have you experienced during the past week? Stomach pains: • True • False • Null	Only asked if participant responds they are feeling sick	Outbreaks Near Me	Human
	Constipation	Constipation (check off)		AfyaData	Human/Animal/Environment
	Loss of Appetite	What symptoms have you experienced during the past week? Loss of appetite: • True • False • Null	Only asked if participant responds they are feeling sick	Outbreaks Near Me	Human
	Appetite	Appetite (check off)		AfyaData	Human/Animal/Environment
Eye and Vision	Vision Loss	Blindness (check off)		AfyaData	Human/Animal/Environment
	Yellowish Skin/Eye	Yellowish skin or eyes (check off)		AfyaData	Human/Animal/Environment
	Teary Eyes	Teary eyes (check off)		AfyaData	Human/Animal/Environment
	Red or Itchy Eyes	Please indicate if you have experienced any of these symptoms since the last questionnaire. Red or itchy eyes: • Yes (acute, duration less than 7 days ago) • Yes (chronic, but only emerged during the pandemic) • Yes (chronic, emerged before the pandemic) • No		SURPRISE+	Human
Skin and Hair	Skin Rash	Please indicate if you have experienced any of these symptoms since the last questionnaire. Skin rash: • Yes (acute, duration less than 7 days ago) • Yes (chronic, but only emerged during the pandemic) • Yes (chronic, emerged before the pandemic) • No		SURPRISE+	Human
		What symptoms have you experienced during the past week? Rash: • True • False • Null	Only asked if participant responds they are feeling sick	Outbreaks Near Me	Human
	Rash/Itchy Skin	Itchy skin/rashes (check off)		AfyaData	Human/Animal/Environment
	Hair Loss	Please indicate if you have experienced any of these symptoms since the last questionnaire. Hair loss: • Yes (acute, duration less than 7 days ago) • Yes (chronic, but only emerged during the pandemic) • Yes (chronic, emerged before the pandemic) • No		SURPRISE+	Human
	Patchy or Discolored Skin	Any patch or discoloration on skin: Yes/No	Ask all participants as related to leprosy	Tamil Nadu Population Health Registry	Human
Neurologic	Convulsions/Seizures	Convulsions (check off)		AfyaData	Human/Animal/Environment
	Confusion	Confusion/psychosis (check off)		AfyaData	Human/Animal/Environment
	Muscle Contractions	Muscle contractions (check off)		AfyaData	Human/Animal/Environment
	Difficulty Holding Objects	Difficulty in holding objects with fingers	Ask all participants as related to leprosy	Tamil Nadu Population Health Registry	Human
	Loss of Sensation for Cold/Hot	Loss of sensation for cold/hot objects in palm or sole	Ask all participants as related to leprosy	Tamil Nadu Population Health Registry	Human
	Brain Fog	Please indicate if you have experienced any of these symptoms since the last questionnaire. Brain fog: • Yes (acute, duration less than 7 days ago) • Yes (chronic, but only emerged during the pandemic) • Yes (chronic, emerged before the pandemic) • No		SURPRISE+	Human
	Dizziness	Please indicate if you have experienced any of these symptoms since the last questionnaire. Dizziness: • Yes (acute, duration less than 7 days ago) • Yes (chronic, but only emerged during the pandemic) • Yes (chronic, emerged before the pandemic) • No		SURPRISE+	Human
		What symptoms have you experienced during the past week? Dizziness: • True • False • Null	Only asked if participant responds they are feeling sick	Outbreaks Near Me	Human
		Dizziness	Ask all participants as part of hypertension questions	Tamil Nadu Population Health Registry	Human
	Headache	Did you have a headache? • Yes • No • Don't know	Ask all participants; "None of the above" option available for symptoms. Asked in weekly survey.	FluTracking Australia	Human
		Did you have a headache? • Yes • No • Don't know	Ask all participants; "None of the above" option available for symptoms	FluTracking Hong Kong	Human
		What symptoms have you experienced during the past week? Headaches: • True • False • Null	Only asked if participant responds they are feeling sick	Outbreaks Near Me	Human
		Please indicate if you have experienced any of these symptoms since the last questionnaire. Headache: • Yes (acute, duration less than 7 days ago) • Yes (chronic, but only emerged during the pandemic) • Yes (chronic, emerged before the pandemic) • No		SURPRISE+	Human
		Headache: Yes/No	Ask all participants as related to COVID-19	Tamil Nadu Population Health Registry	Human
Fatigue	Fatigue	What symptoms have you experienced during the past week? Fatigue: • True • False • Null	Only asked if participant responds they are feeling sick	Outbreaks Near Me	Human
		Fatigue/tiredness: Yes/No	Ask all participants as related to hypertension, COVID-19	Tamil Nadu Population Health Registry	Human
	Weakness or Fatigue	Please indicate if you have experienced any of these symptoms since the last questionnaire. Weakness or fatigue: • Yes (acute, duration less than 7 days ago) • Yes (chronic, but only emerged during the pandemic) • Yes (chronic, emerged before the pandemic) • No		SURPRISE+	Human
Aches / Pain	Muscle or Body Aches and Pains	What symptoms have you experienced during the past week? Muscle or body aches and pains: • True • False • Null	Only asked if participant responds they are feeling sick	Outbreaks Near Me	Human
		Please indicate if you have experienced any of these symptoms since the last questionnaire. Muscle pain/body aches: • Yes (acute, duration less than 7 days ago) • Yes (chronic, but only emerged during the pandemic) • Yes (chronic, emerged before the pandemic) • No		SURPRISE+	Human
	Lower Back Pain	Lower Back Pain: Yes/No	Ask all female participants as related to cervical cancer	Tamil Nadu Population Health Registry	Human
	Muscle Pain	Muscle Pain: Yes/No	Ask all participants as related to COVID-19	Tamil Nadu Population Health Registry	Human
Swelling	Swelling of Legs/Ankle/Feet	Swelling of legs/ankle/feet: Yes/No	Ask all participants as related to chronic kidney disease	Tamil Nadu Population Health Registry	Human
	Swelling of Glands	Swelling of glands (check off)		AfyaData	Human/Animal/Environment
	Swelling of Face	Swelling of face: Yes/No	Ask all participants as related to chronic kidney disease	Tamil Nadu Population Health Registry	Human
Loss Taste or Smell	Any Change in Sense of Taste or Smell	Did you have any change in sense of taste or smell? • Yes • No • Don't know	Ask all participants; "None of the above" option available for symptoms. Asked in weekly survey.	FluTracking Australia	Human
		Did you have any change in sense of taste or smell? • Yes • No • Don't know	Ask all participants; "None of the above" option available for symptoms	FluTracking Hong Kong	Human
	Loss of Smell or Taste	Please indicate if you have experienced any of these symptoms since the last questionnaire. Loss of smell or taste: • Yes (acute, duration less than 7 days ago) • Yes (chronic, but only emerged during the pandemic) • Yes (chronic, emerged before the pandemic) • No		SURPRISE+	Human
	Loss of Taste	Loss of taste: Yes/No	Ask all participants as related to COVID-19	Tamil Nadu Population Health Registry	Human
	Loss of Smell or Taste	Loss of smell: Yes/No	Ask all participants as related to COVID-19	Tamil Nadu Population Health Registry	Human
	Loss or Change in Smell or Taste	What symptoms have you experienced during the past week? Loss or change in smell or taste: • True • False • Null	Only asked if participant responds they are feeling sick	Outbreaks Near Me	Human
Bleeding	Blood in Urine	Blood in urine (check off)		AfyaData	Human/Animal/Environment
	Bleeding from Body Openings	Unusual blood hemorrhage in pores (check off)		AfyaData	Human/Animal/Environment
	Bruising in Mouth	Bruising in the mouth (check off)		AfyaData	Human/Animal/Environment
Additional Comments	Other Symptoms	Free text	This provides a unique opportunity capture symptoms not yet thought	SURPRISE+	Human
	Other (please specify)	Text box	Only asked if participant responds they are feeling sick	Outbreaks Near Me	Human
COVID-19 SPECIFIC
COVID-19 Symptoms (symptoms listed in the category above may also apply to COVID-19)	COVID-19 Symptoms	COVID-19 symptoms: Auto followup calls conducted for 14 days, starting from the last contact date with the confirmed case. Are you experiencing any symptoms today, such as fever, cough, sore throat, runny nose, or difficulty breathing? • Yes • No		Cambodia 115 Hotline	Human/Animal
COVID-19 Testing	COVID-19 PCR or Antigen Test During a Specific Week	Did you have a COVID-19 rapid antigen test (RAT) or PCR test, or an influenza PCR test during the week ending (specific date)? • Yes • No • Don't know	Ask all participants. Asked in weekly survey.	FluTracking Australia	Human
	COVID-19 PCR or Antigen Test Results Received	Have you received the results yet? • Yes • No • Don't know	Only asks this question if answered "Yes" to "Did you have a COVID…." Asked in weekly survey.	FluTracking Australia	Human
	COVID-19 Antigen Test	COVID-19 rapid antigen test? • Positive • Negative • Don't know/invalid result • Not tested/not sure if tested	Only asks this question if answered "Yes" to "Have you received the results…." Asked in weekly survey.	FluTracking Australia	Human
		Have you tested yourself with an antigen test for COVID-19 during this illness period? • Yes • At least once • No • Don't know • Do not want to answer	During April-June 2023, we also had questions on PCR testing for COVID-19 and flu	Health Report (Hälsorapport), Sweden	Human
		Have you tested yourself with an antigen test for influenza during this illness period? • Yes • At least once • No • Don't know • Do not want to answer		Health Report (Hälsorapport), Sweden	Human
	COVID-19/Influenza Test	Did you have a COVID-19 rapid antigen test (RAT) or PCR test, or an influenza PCR test during the week ending [specify date]? Options: • Yes • No • Don't know	Ask all participants	FluTracking, Hong Kong	Human
		COVID-19 rapid antigen / COVID-19 PCR / influenza PCR test? Options: • Positive • Negative • Don't know/invalid result • Not tested/not sure if tested	Only asks this question if the answer to COVID-19/influenza test is "Yes"	FluTracking, Hong Kong	Human
		Did you have any test taken for this illness? • Yes • No	Ask all participants; not asked if no symptoms	CoughWatch SA	Human
	Tested for COVID-19	Have you been tested for COVID-19?		Outbreaks Near Me	Human
		Because of your symptoms, did you undergo analyses to know if you have COVID-19? Responses: • Yes • Not yet, I plan to shortly undergo a test • Not yet, I have a prescription but will not undergo a test • No	Shown if symptomatic and if willing to answer additional questions	InfluenzaNet (FluSurvey.net, Grippenet.ch, Grippenet.fr, Infectieradar.be, Infectieradar.nl, Influmeter.dk, InfluWeb)	Human
	Tested for COVID-19 in the Past 30 Days	Tested for COVID-19 in the past 30 days: • Yes • No	Healthy reporters only, SMS users not asked this weekly	Outbreaks Near Me	Human
	Reasons for COVID-19 Testing	Select reasons for COVID-19 testing: • Didn't feel well • Doctor suggested • Work or school • Wanted to travel • Wanted to visit • Concerned exposed • Surgery required • Returned from travel	Healthy reporters only. Multi-select available if they indicate being tested for COVID-19.	Outbreaks Near Me	Human
	Type of COVID-19 Test	What type of testing or care did you seek due to these symptoms? Responses: • Hospital intensive care • Virtual care • COVID-19 test center • Other health professional • Seen health professional • I don't seek care • Doctor office or HMO • Urgent care center • In-store clinic • Emergency room • Hospital overnight	Asked among sick reporters	Outbreaks Near Me	Human
		Multi-select from: • COVID-19 nose swab • Influenza nose swab • COVID-19 spit test • COVID-19 home test • Medical test unsure • Medical test other • COVID-19 breath test	Multi-select available Presented if user sought care or testing	Outbreaks Near Me	Human
		Please indicate the type of test which was used: • PCR • Antigen test • Home test • I don’t know	Only if positive test; serology results can be directly brought in from lab database	SURPRISE+	Human
		Which analysis was it? Options: • A PCR test (virus search, on a swab in nose or mouth, or a sputum or saliva sample) • A serological analysis (screening for antibodies against this virus, from a drop of blood at fingertip or a blood sample) • A rapid antigen detection test on a sample realized in the back of the nose (nasopharyngeal sampling, done by a health professional or a trained person, wi…	If yes to undergone analysis to know if you have COVID-19	InfluenzaNet (FluSurvey.net, Grippenet.ch, Grippenet.fr, Infectieradar.be, Infectieradar.nl, Influmeter.dk, InfluWeb)	Human
COVID-19 Test Results	Reported COVID-19 Result	If yes, please provide answers for the following: COVID-19 result: • Negative • Positive • N/A	Ask participants for test results if they took a test; not asked if no symptoms	CoughWatch SA	Human
		Did any test show you had an ongoing infection of COVID-19? • Yes • No • Do not know/test(s) couldn't be read • Do not want to answer		Health Report (Hälsorapport), Sweden	Human
	COVID-19 PCR Test Results	Did you already get the result of this PCR test? Options: • Yes, positive for this new coronavirus (SARS-CoV-2, COVID-19) • Yes, negative for this new coronavirus (SARS-CoV-2, COVID-19) • Yes, the result is non-interpretable • No, I do not have the result yet	If yes to PCR test	InfluenzaNet (FluSurvey.net, Grippenet.ch, Grippenet.fr, Infectieradar.be, Infectieradar.nl, Influmeter.dk, InfluWeb)	Human
		COVID-19 PCR test? • Positive • Negative • Don't know/invalid result • Not tested/not sure if tested	Only asks this question if answer "Yes" to "Have you received the results…" Asked in weekly survey	FluTracking Australia	Human
	COVID-19 Rapid Antigen Test Results	Do you know the result of this rapid antigen detection test on nasopharyngeal sample? (If several were performed and at least one was positive, chose the “Positive” answer.) Options: • Yes, positive for this new coronavirus (SARS-CoV-2, COVID-19) • Yes, negative for this new coronavirus (SARS-CoV-2, COVID-19) • Yes, the result is non interpretable • No, I do not have the result yet	If yes to rapid antigen	InfluenzaNet (FluSurvey.net, Grippenet.ch, Grippenet.fr, Infectieradar.be, Infectieradar.nl, Influmeter.dk, InfluWeb)	Human
	Number of Positive Swabs Since Pandemic Started	Please indicate the number of negative swabs since the beginning of the pandemic. Number		SURPRISE+	Human
	History of Positive Swabs	Did you ever have a positive COVID-19 swab? • Yes • No	If yes, give all dates	SURPRISE+	Human
	COVID-19 Self-Test Results	Do you know the result of this antigenic test or self-test on nasal sample? (If several were performed and at least one was positive, chose the “Positive” answer.) Options: • Yes, Positive for this new coronavirus (SARS-CoV-2, COVID-19) • Yes, Negative for this new coronavirus (SARS-CoV-2, COVID-19) • Yes, the result is non interpretable • No, I do not have the result yet	if yes to self-test or antigenic nasal test	InfluenzaNet (FluSurvey.net, Grippenet.ch, Grippenet.fr, Infectieradar.be, Infectieradar.nl, Influmeter.dk, InfluWeb)	Human
COVID-19 Vaccination	COVID Vaccination Status	Have you received XXXX dose of a COVID-19 vaccine? • Yes • No • Don't know	Ask all participants; dose number will be dependent on participant information provided at sign-up and/or previous surveys. COVID-19 dose count range asked is 1 to 5. Weekly survey.	FluTracking Australia	Human
		Have you received the [nth] dose of a COVID-19 vaccine? Options: • Yes • No • Don't know • [nth] dose depending on individual participant's COVID-19 vaccine history	Ask all participants; will ask about (n+1)th dose if nth dose was received, up to the 4th dose	FluTracking, Hong Kong	Human
		Have you received one or more COVID-19 vaccinations so far? • Yes • No	Query once after registration	GrippeWeb	Human
		Participants provide their vaccination status	They provide information on immuno-biological and number of doses (COVID-19)	Guardians of Health	Human
		Have you ever been vaccinated against COVID-19? • Yes • No • I don’t want to answer this question	If yes: Give all dates, give type of vaccination If no: Give reasons for non-vaccination	SURPRISE+	Human
		• Yes, I have been partially vaccinated (require additional doses) • Yes, I have been fully vaccinated (received all doses) • Yes • No, I don’t want to get it • No, and I am unsure if I’ll get it • No, and I won’t get it		Outbreaks Near Me	Human
		Vaccination Status: • No • 1st Dose • 2nd Dose	Ask all participants	Tamil Nadu Population Health Registry	Human
		Did you receive a COVID-19 vaccine? • Yes • No	Ask all participants; in vaccination questionnaire section	CoughWatch SA	Human
	COVID-19 Booster Status/Intention	Which best describes your COVID-19 vaccination status? • Yes, I have been partially vaccinated (require additional doses) • Yes, I have been fully vaccinated (received all doses) • No, but I plant to get it • No, and I am unsure if I’ll get it • No, and I won’t get it		Outbreaks Near Me	Human
	Vaccine Dose Type and Dates	Based on the number of doses, please select dose type and date (Pfizer year and month, Johnson & Johnson year and month)	Ask all participants based on vaccination; in vaccination questionnaire section	CoughWatch SA	Human
	COVID-19 Vaccine Brand	What was the vaccine brand? • Pfizer • AstraZeneca • Moderna • Novavax • Other • Don't know	Only asks this question if answer "Yes" to "...COVID-19 vaccine?" Weekly survey.	FluTracking Australia	Human
		Immunobiological options: • AstraZeneca • Coronavac • Janssen • Pfizer • Pfizer Bivalent		Guardians of Health	Human
		What was the vaccine brand? Options: • Sinovac (CoronaVac) • Fosun/BioNTech (Comirnaty) • Other • Don't know	Only asks this question if the answer to COVID-19 vaccination is "Yes"	FluTracking, Hong Kong	Human
		Vaccine name: • Covishield • Covaccine • Sputnik	Ask all participants	Tamil Nadu Population Health Registry	Human
	Number of COVID-19 Vaccine Doses	How many doses of a COVID-19 vaccine have you received? • None • 1 Dose • 2 Doses • 3 Doses • 4 Doses • 5 Doses • Don't know	Answer limited based on participant's calculated age. Asked at registration.	FluTracking Australia	Human
		Number of COVID-19 vaccinations ? Enter integer for number of days	Will only be asked if affirmative to having received a COVID-19 vaccination	GrippeWeb	Human
		If yes, how many doses did you receive? Drop-down: • One doses • Two doses • Three doses • Four doses • Five doses	Ask all participants if vaccinated; in vaccination questionnaire section	CoughWatch SA	Human
	COVID-19 Vaccine Date	When was the latest dose received (if known)? • Month from drop-down list • Year as free text	Only asks this question if select "1, 2, 3, 4 or 5 doses" as a response to "How many doses of a COVID-19…." Year must be entered as YYYY. Asked at registration.	FluTracking Australia	Human
		Vaccination date: Select the date from a calendar		Guardians of Health	Human
	Monthly Question on COVID-19 Vaccination	Did you receive another COVID-19 vaccination in month xy? • Yes • No	Asked monthly; "xy" refers to month the respondent has already stated they received a vaccination	GrippeWeb	Human
Caring for COVID-19 Patients	Number of COVID-19 Patients Caring For	Please indicate the total number of COVID-19 patients you have been caring for. Number		SURPRISE+	Human
Long COVID	Long COVID Symptoms	Ask 4 different scores on a regular basis to capture long COVID symptoms: • PHQ • FSS • RMEAD • GAD Score		SURPRISE+	Human
COVID-19 Illness History	COVID-19 History	History	Ask all participants	Tamil Nadu Population Health Registry	Human
	COVID-19 Affected History	COVID Affected History: • Home quarantine • Hospitalized • Self-isolation	Ask all participants	Tamil Nadu Population Health Registry	Human
COVID-19 Contacts	COVID-19 Contact	In the 14 days before your symptoms started, have you been in close contact with someone for whom an antigenic test or a PCR test (nasal swab) has confirmed that they have COVID-19? Options: • Yes • No • I don’t know		InfluenzaNet (FluSurvey.net, Grippenet.ch, Grippenet.fr, Infectieradar.be, Infectieradar.nl, Influmeter.dk, InfluWeb)	Human
	Household COVID-19 Contact	If answered "yes" they have had contact in past 14 days with someone PCR-confirmed for COVID-19, this is asked: Do you live in the same household as that person? Options: • Yes • No • I don't know		InfluenzaNet (FluSurvey.net, Grippenet.ch, Grippenet.fr, Infectieradar.be, Infectieradar.nl, Influmeter.dk, InfluWeb)	Human
INFLUENZA-LIKE ILLNESS SPECIFIC
Influenza Testing	Influenza Testing Result	Influenza PCR Test? • Positive • Negative • Don't know/invalid result • Not tested/not sure if tested	Only asks this question if answer "Yes" to "Have you received the results…." Weekly Survey.	FluTracking Australia	Human
		If yes, please provide answers for the following: • Influenza result: • Negative • Positive • N/A	Ask participants for test results if they took a test; not asked if no symptoms	CoughWatch SA	Human
		Did any test show you had an ongoing infection of influenza? • Yes • No • Do not know/test(s) couldn't be read • Do not want to answer		Health Report (Hälsorapport), Sweden	Human
		Did you already get result of the test? Options: • Yes, positive for influenza • Yes, negative for influenza • Yes, the result is non-interpretable • No, I do not have the result yet	If yes to analyses conducted for flu	InfluenzaNet (FluSurvey.net, Grippenet.ch, Grippenet.fr, Infectieradar.be, Infectieradar.nl, Influmeter.dk, InfluWeb)	Human
	Influenza Test Conducted	Because of your symptoms, did you undergo analyses to know if you have flu? Responses: • Yes • Not yet, I plan to shortly undergo a test • Not yet, I have a prescription but will not undergo a test • No	Shown if symptomatic and if willing to answer additional questions	InfluenzaNet (FluSurvey.net, Grippenet.ch, Grippenet.fr, Infectieradar.be, Infectieradar.nl, Influmeter.dk, InfluWeb)	Human
	Flu Test	Primary flu test: Yes/No	Ask all participants	Tamil Nadu Population Health Registry	Human
Influenza Vaccination	Influenza Vaccination Since Specific Month	Have you been vaccinated against influenza since (specify month)? • Yes • No	Asked monthly during flu season	GrippeWeb	Human
	Annual Influenza Vaccination	Have you received the annual flu vaccine since (month/year)? Options: • Yes • No • Don't know • Month/year: the month when annual flu vaccination campaign usually starts (every October in Hong Kong)	Ask all participants, not asked anymore after "Yes" but will reset in the next October	FluTracking, Hong Kong	Human
		Have you received a flu vaccine for this year? • Yes • No	Ask all participants; in vaccination questionnaire section	CoughWatch SA	Human
		Have you received the annual flu vaccine in (specify year)? • Yes • No • Don't Know	Ask all participants. Weekly survey.	FluTracking Australia	Human
	Influenza Vaccination Ever	Have you ever been vaccinated against influenza? • Yes • No • I don’t know	If yes, specify year of vaccination	SURPRISE+	Human
	Influenza Vaccination Date	If yes, when were you vaccinated? Date field/calendar pop-up	Ask all participants if vaccinated; in vaccination questionnaire section	CoughWatch SA	Human
	Flu Vaccination Status/Intention	Options: • Yes • No, but I plan to • No, I’m not planning to		Outbreaks Near Me	Human
	Last Year Annual Flu Vaccination	Did you receive the annual flu vaccine in (last year)? • Yes • No • Don't know	Ask all participants at time of registration	FluTracking Australia	Human
		Did you receive a flu vaccine for the previous season in (year)? • Yes • No	Ask all participants if vaccinated; in vaccination questionnaire section	CoughWatch SA	Human
	Month of Flu Vaccination	When? • Month • Year	Months include August-March	GrippeWeb	Human
DIAGNOSIS/SUSPECTED CAUSATIVE AGENT
Suspected Cause or Diagnosis	Incident Illness of Fever, a Cold, or Other Respiratory Symptoms or Gastroenteritis	Did you fall ill with fever, a cold, other respiratory symptoms or gastroenteritis during week X (Monday XX - Sunday YY)? • Yes • No • Do not want to answer	Please note, we do not track gastroenteritis, but include a word for "stomach flu," etc. in the main question of becoming ill, since flu and COVID-19 both may give gastroenteritis symptoms	Health Report (Hälsorapport), Sweden	Human
	Diagnosis	• COVID-19 • Influenza • Strep throat • Pneumonia • Bronchitis • Unsure • Common cold	If person has seen a health professional	Outbreaks Near Me	Human
	Presumed Cause of Symptoms	What do you think is causing your symptoms? Options: • Flu or flu-like illness • New coronavirus (COVID-19) • Common cold • Allergy • Asthma • Gastroenteritis/gastric flu • Other • I don’t know • Doctor said it's ILI (influenza-like illness) • Doctor said it's other diagnosis	To help find out if our assessment of your illness based on your symptoms matches what you believe to be the cause. You might have a better idea of what is causing your illness than our computer algorithms. User advised: If you are reasonably sure about what is causing your symptoms, please tick the appropriate box. Otherwise, please tick “I don’t know.”	InfluenzaNet (FluSurvey.net, Grippenet.ch, Grippenet.fr, Infectieradar.be, Infectieradar.nl, Influmeter.dk, InfluWeb)	Human
Pathogen Detected	Pathogen Detected	Has a pathogen been detected in the above-mentioned respiratory disease? • Yes • No • Result unknown or not tested	Will only be asked if affirmative to at least one symptom	GrippeWeb	Human
	Specific Type of Pathogen Detected	Multiple selection possible (both pathogen groups [e.g., influenza] and specific pathogens [e.g., influenza virus A(H1N1)pdm09] can be selected): • Influenza virus: influenza virus A—Influenza virus A(H1N1)pdm09, Influenza virus A(H3N2); influenza virus B • Respiratory syncytial virus (RSV): Respiratory syncytial virus (RSV)-A respiratory syncytial virus (RSV)-B • Rhino-/enterovirus • SARS-CoV-2 …	Will only be asked if "yes" to asking whether a pathogen has been detected	GrippeWeb	Human
Testing	Type of Test Taken	What type of test did you take?	Ask all participants if they took a test; not asked if no symptoms	CoughWatch SA	Human
	Date of Test	When did you get tested?	Ask all participants if they took a test; not asked if no symptoms	CoughWatch SA	Human
IMPACT OF INCIDENT
Absenteeism	Sickness Absenteeism: Work	Were you absent from work or normal duties due to these symptoms? • Yes • No • Don't know	Only asks this question if answer "Yes" to any symptom(s). Weekly survey.	FluTracking Australia	Human
		Were you absent from work or normal duties due to these symptoms? Options: • Yes • No • Don't know	Only asks this question if the answer to any symptom is "Yes"	FluTracking, Hong Kong	Human
		How many days have you been absent from work in the 12 month? Enter number of days		SURPRISE+	Human
	Which Days Missed	Which days did you have off work or interrupted from normal activities? (can select multiple) • Monday • Tuesday • Wednesday • Thursday • Friday • Saturday • Sunday	Only asks this question if answer "Yes" to "Were you absent…." Weekly survey.	FluTracking Australia	Human
	Still Taking Days Off	Are you still taking days off of work/school? Options: • Yes • No	Asked if answer to earlier question is "Yes, I took time off school or work"	InfluenzaNet (FluSurvey.net, Grippenet.ch, Grippenet.fr, Infectieradar.be, Infectieradar.nl, Influmeter.dk, InfluWeb)	Human
	Absence from Work or School	Have you/your child been absent from work/home office/school because of the above-mentioned respiratory disease? Select "Not applicable" if you are retired, for example. Options: • Yes • No • Not applicable	Will only be asked if affirmative to having at least one symptom	GrippeWeb	Human
		Did you call in sick to work/school? • Not relevant • Yes • No • Do not know • Do not want to answer		Health Report (Hälsorapport), Sweden	Human
		Did you take time off work or school as a result of your illness? • Yes • No	Ask all participants; not asked if no symptoms; assessing lack of productivity	CoughWatch SA	Human
	Days of Absenteeism from School/Work	How many days did you call in sick to work/school? • 1-2 • 3-4 • 5-6 • 7-8 • 9 or more • Do not know • Do not want to answer		Health Report (Hälsorapport), Sweden	Human
		If yes, how many days of school or work did you take off? Drop-down: • 1 day • 2 days • 3 days • 4 or more days	Ask all participants if they took time off work/school or their routine changed; not asked if no symptoms	CoughWatch SA	Human
	How Many Days Off	How many days? Enter integer for number of days	Will only be asked if affirmative to having at least one symptom	GrippeWeb	Human
		How long have you been off work/school? Options: • 1 day • 2 days • 3 days • 4 days • 5 days • 6 to 10 days • 11 to 15 days • More than 15 days	Asked if answer to earlier question is: "Yes, I took time off school or work" To measure the effect of symptoms on people’s daily lives. User advised: Only count the days that you normally would have been in school or work (e.g., don’t count weekends)	InfluenzaNet (FluSurvey.net, Grippenet.ch, Grippenet.fr, Infectieradar.be, Infectieradar.nl, Influmeter.dk, InfluWeb)	Human
Daily Routine Impact	Changes to Daily Routine	Did you change your daily routine because of your illness? • Yes • No	Ask all participants; not asked if no symptoms	CoughWatch SA	Human
		Did you change your daily routine because of your illness? Options: • No • Yes, but I did not take time off of work or school • Yes, I took time off or work or school	To measure how people’s daily lives are affected by their symptoms. We want to know if you were absent from work or school as a result of your illness, or if you changed your routine in other ways (e.g., stopped attending clubs).	InfluenzaNet (FluSurvey.net, Grippenet.ch, Grippenet.fr, Infectieradar.be, Infectieradar.nl, Influmeter.dk, InfluWeb)	Human
MITIGATION
Overall Mitigation Approaches	Specific Mitigation Measures Taken, Including PPE and Behavioral Change	During this episode, which of the following measures did you use? Options: • Increase the frequency of washing or disinfecting • Cough or sneeze into your elbow • Use a disposable tissue • Wear a disposable mask outside home, in places where it is not mandatory • Wear a disposable mask at home • Avoid shaking hands • Stop greeting by hugging and/or kissing on both cheeks • Limit your use of publi…	Asked if symptoms and if willing to answer additional questions	InfluenzaNet (FluSurvey.net, Grippenet.ch, Grippenet.fr, Infectieradar.be, Infectieradar.nl, Influmeter.dk, InfluWeb)	Human
	Strengthen Existing Specific Mitigation Measures	Because of your symptoms, have you taken or strengthened one or more of the following measures? For each of the following, the user can choose "yes," "no, because I was already taking the measure," "no," or "not applicable." Measures include: • Regularly wash or disinfect hands • Cough or sneeze into your elbow • Use a disposable tissue • Wear a mask (cloth mask or disposable mask) outside my hom…		InfluenzaNet (FluSurvey.net, Grippenet.ch, Grippenet.fr, Infectieradar.be, Infectieradar.nl, Influmeter.dk, InfluWeb)	Human
Medication	Medication Taken for Symptoms	Did you take medication for these symptoms? Options: • No medication (exclusive answer) • Pain killers (e.g., paracetamol, lemsip, ibuprofen, aspirin, CALPOL, etc.) • Cough medication (e.g., expectorants) • Antivirals against influenza (Tamiflu) • Antibiotics • Homeopathy • Alternative medicine (essential oil, phytotherapy, etc.) • Other • Don't know/can't remember (exclusive answer)	Asked if person has symptoms and if willing to answer additional questions	InfluenzaNet (FluSurvey.net, Grippenet.ch, Grippenet.fr, Infectieradar.be, Infectieradar.nl, Influmeter.dk, InfluWeb)	Human
		Did you take any medication for these symptoms? Select all that apply. Drop-down: • No medication • Pain killers (e.g., paracetamol, ibuprofen, aspirin, etc.) • Cough medications • Antiviral (Tamiflu, Relenza) • Antibiotics • Traditional medicine • Home remedies • Other • I don't know/ I don't remember	Ask all participants; not asked if no symptoms	CoughWatch SA	Human
		Medication: (multiselect) • Flu antiviral (e.g., Tamiflu) • COVID-19 antiviral • Monoclonal Antibodies • Steroid inhaler • Antibiotic • Other	If person has seen a health professional	Outbreaks Near Me	Human
EXPOSURE RISK
Contact Risks	Contact with Other People	Did you have contact with someone who had the same symptoms? Checkbox: • Yes • No		Guardians of Health	Human
	Public Contacts Daily	Except people you meet during your public transports or shopping, do you have contact with any of the following during the course of a typical day? (Select all options that apply, if any). Options: • More than 10 children or teenagers over the course of the day (without counting your own children) • More than 10 people aged over 65 over the course of the day • Patients • Groups of people (more th…		InfluenzaNet (FluSurvey.net, Grippenet.ch, Grippenet.fr, Infectieradar.be, Infectieradar.nl, Influmeter.dk, InfluWeb)	Human
	Location of the Contact	Where the contact occurred: Options: • At home • Institution • Supermarket or mall • Workplace or public office		Guardians of Health	Human
	Contact <1 meter	Over the course of yesterday, how many people (outside your household) did you approach at a distance lower than 1 meter? Options: • 0-1 • 2-5 • 6-10 • More than 10		InfluenzaNet (FluSurvey.net, Grippenet.ch, Grippenet.fr, Infectieradar.be, Infectieradar.nl, Influmeter.dk, InfluWeb)	Human
	Average Number of Contacts	Please indicate on average, how many people do you come in contact with per week day at your workplace or school? Drop-down: • Less than 5 people • 6 to 10 people • More than 10 people • None	Ask all participants to determine contact exposure risk; part of intake section	CoughWatch SA	Human
	Days Outside Home to Shop	Over recent days, at which frequency did you go out of home to buy products, on average? Options: • I do not go out of home anymore • Less than once a week • Once a week • 2 to 6 times a week • Once a day • Several times a day		InfluenzaNet (FluSurvey.net, Grippenet.ch, Grippenet.fr, Infectieradar.be, Infectieradar.nl, Influmeter.dk, InfluWeb)	Human
	Days Outside Home to Exercise	Over recent days, at which frequency did you go out of home to get fresh air or exercise (outside your home, balcony, garden, private courtyard), on average? Options: • I do not go out of home anymore • Less than once a week • Once a week • 2 to 6 times a week • Once a day • Several times a day		InfluenzaNet (FluSurvey.net, Grippenet.ch, Grippenet.fr, Infectieradar.be, Infectieradar.nl, Influmeter.dk, InfluWeb)	Human
Household Exposure Risk	High-risk People in Household	One or several of these people, are they at risk of complications in case of flu or COVID-19 (e.g., pregnant, over 65, underlying health condition, obese, etc.)? Options: • Yes • No • I don't know/I would rather not answer	Asked if at least one more person in household	InfluenzaNet (FluSurvey.net, Grippenet.ch, Grippenet.fr, Infectieradar.be, Infectieradar.nl, Influmeter.dk, InfluWeb)	Human
	Number of Rooms Used for Sleeping	How many rooms are used for sleeping? Drop-down: • 1 bedroom • 2 bedroom • 3 bedroom • 4 bedroom • 5 bedroom • 6 or more bedrooms	Asked following question regarding number of people in the household. This question is used to determine if there is overcrowding and potential risk to transmission of respiratory droplets; part of intake section.	CoughWatch SA	Human
Child-related Exposure Risk	Number of Children in Schools	How many of the children in your household go to school or day care? Options: • None • 1 • 2 • 3 • 4 • 5 • More than 5	Attending school or day care may be a risk for acquiring COVID-19 or flu and similar illnesses. We would like to check this. If your child attends regular school or day care (even if this is just one day a week), then please answer yes to this. Attendance of clubs and activities does not count—even if regular.	InfluenzaNet (FluSurvey.net, Grippenet.ch, Grippenet.fr, Infectieradar.be, Infectieradar.nl, Influmeter.dk, InfluWeb)	Human
	Child Care Provided on a Given Week	Was your child cared for during the above-mentioned week? • Yes • No	Weekly question regarding care in day care, school, after-school care, day-care or other caring community facility	GrippeWeb	Human
	Days of Child Care During Week	How many days was your child cared for in the above week? Enter integer for number of days	Will be asked if affirmative to care being provided during the above mentioned week	GrippeWeb	Human
Pet-related Exposure Risk	Pets	Do you have pets at home? (Select all options that apply.) Options: • No (exclusive answer) • Yes, one or more dogs • Yes, one or more cats • Yes, one or more birds • Yes, one or more other animals		InfluenzaNet (FluSurvey.net, Grippenet.ch, Grippenet.fr, Infectieradar.be, Infectieradar.nl, Influmeter.dk, InfluWeb)	Human
	Pet Cats and Dogs	Do you have a dog/cat as a pet? • Yes, a cat/dog • Yes, multiple cats/dogs • No		SURPRISE+	Human
	Other Pets	Do you have other pets? • Yes • No		SURPRISE+	Human
Travel and Transport-related Exposure Risk	Overseas Travel	Overseas travel within 10 days of onset: • Yes • No • Do not want to answer		Health Report (Hälsorapport), Sweden	Human
	Main Type of Transport	What is your main means of transport? Options: • Walking • Bike • Motorbike/scooter • Car • Public transportation (bus, train, tube, etc.) • Other	It has been suggested that using public transport may be a risk for COVID-19 or flu. We would like to check this. Tick the option that best represents your most normal mode of transport.	InfluenzaNet (FluSurvey.net, Grippenet.ch, Grippenet.fr, Infectieradar.be, Infectieradar.nl, Influmeter.dk, InfluWeb)	Human
	Time on Public Transport	On a normal day, how much time do you spend on public transport? (Bus, train, tube, etc.) Option: • No time at all • 0-30 minutes • 30 minutes-1.5 hours • 1.5 hours-4 hours • Over 4 hours	It has been suggested that using public transport may be a risk for getting COVID-19 or flu. We would like to check this. User advised: Think of a typical day. If you use several different forms of public transport each day, remember to include all journeys. Don’t include taxis or other forms of private transport.	InfluenzaNet (FluSurvey.net, Grippenet.ch, Grippenet.fr, Infectieradar.be, Infectieradar.nl, Influmeter.dk, InfluWeb)	Human
		Do you use public transport? 0 to 6 hours (in 1 hour intervals)	Determine if people use public transport or private; part of intake section	CoughWatch SA	Human
		If yes, please indicate on average how much time do you spend on public transport for each part of the day. Slide the blue bar to the appropriate time frame. Extreme left is 0 hours and extreme right is 6 hours.	Indicate total time spent in commute only if using public transport; part of intake section	CoughWatch SA	Human
Work-related Exposure Risk	Days Worked Outside Home	How many days a week do you work outside from home? Options: • 1 • 2 • 3 • 4 • 5 • 6 • 7		InfluenzaNet (FluSurvey.net, Grippenet.ch, Grippenet.fr, Infectieradar.be, Infectieradar.nl, Influmeter.dk, InfluWeb)	Human
	Profession/School Postal Code	What is the first part of your school/college/workplace/postal code? Open field or I don't know	Shown if "yes, paid employment full time" or "yes, paid employment part time." To find out roughly how far you travel on a regular basis. Please choose the first part of the post-code (the part before the space).	InfluenzaNet (FluSurvey.net, Grippenet.ch, Grippenet.fr, Infectieradar.be, Infectieradar.nl, Influmeter.dk, InfluWeb)	Human
	Time in Contact with Patients	Please indicate the average duration of these contacts. Number in minutes	Only asked if answer above is >0	SURPRISE+	Human
HEALTH MEASUREMENTS & MEDICAL HISTORY
Pre-Existing Conditions	Risk Group	Are you part of a risk group? Yes or no (check box). Information on risk groups is shown: people over 60 or people of any age who have comorbidities such as heart disease, diabetes, pneumopathy, neurological or kidney disease, immunosuppression, obesity, asthma and postpartum (postpartum phase).		Guardians of Health	Human
	Comorbidities	Do you have any of the following comorbidities (underlying medical illness)? Select all that apply. Drop-down: • No underlying medical conditions • Chronic cardiac diseases • Hypertension • Chronic pulmonary disease (not asthma) • Asthma (physician-diagnosed) • Tuberculosis (pulmonary) • Tuberculosis (extra pulmonary) • Chronic kidney disease • Liver disease • Chronic neurological disorder • Mali…	Ask all participants to determine risk factors for severe respiratory illness or health-seeking behavior; part of intake section	CoughWatch SA	Human
	Pre-existing Conditions	Please indicate your medical conditions: • Cancer • Diabetes • High blood pressure • Immunodeficiency • Cardiovascular disease • Chronic pulmonary disease • Hay fever/allergy • Other diseases		SURPRISE+	Human
	Allergies	Do you have any of the following allergies that can cause respiratory symptoms? (Select all options). Options: • Hay fever • Allergy against house dust mites • Allergy against domestic animals or pets • Other allergies that cause respiratory symptoms (e.g., sneezing, runny nose) • I do not have an allergy that causes respiratory symptoms (exclusive answer)		InfluenzaNet (FluSurvey.net, Grippenet.ch, Grippenet.fr, Infectieradar.be, Infectieradar.nl, Influmeter.dk, InfluWeb)	Human
	Frequency of Colds Annually	How often do you have common colds or flu-like disease? Options: • Never • Once or twice a year • Between 3-5 times a year • Between 6-10 times a year • More than 10 times a year • I don't know		InfluenzaNet (FluSurvey.net, Grippenet.ch, Grippenet.fr, Infectieradar.be, Infectieradar.nl, Influmeter.dk, InfluWeb)	Human
Regular Medication Use	Regular Medication Use	Do you take regular medication for any of the following medical conditions? Options: • No • Asthma • Diabetes • Chronic lung disorder besides asthma (e.g., COPD, emphysema, or other disorders that affect your breathing) • Heart disorder • Kidney disorder • An immunocompromising condition (e.g., splenectomy, organ transplant, acquired immune deficiency, cancer treatment) • I would rather not answer	This question allows us to find out whether you have other medical conditions that may increase your risk of having more severe illness if you are infected with COVID-19 or flu. Only answer “yes” if you take regular medication for your medical problem. If, for instance, you only occasionally take an asthma inhaler, then do not answer “yes” for asthma.	InfluenzaNet (FluSurvey.net, Grippenet.ch, Grippenet.fr, Infectieradar.be, Infectieradar.nl, Influmeter.dk, InfluWeb)	Human
Lifestyle	Alcohol Consumption	Do you consume alcohol? • Yes • No	Ask only adults; part of intake section	CoughWatch SA	Human
		Do you drink Alcohol?	Ask all participants as related to risk factors	Tamil Nadu Population Health Registry	Human
	Exercise	Do you exercise at least 150 minutes per week?	Ask all participants as related to risk factors	Tamil Nadu Population Health Registry	Human
	Betel Nut	Do you have a habit of chewing betel nuts and/or leaves?	Ask all participants as related to risk factors	Tamil Nadu Population Health Registry	Human
	Using Tobacco Leaves	Do you have the habit of using tobacco leaves?	Ask all participants as related to risk factors	Tamil Nadu Population Health Registry	Human
	Smoking Tobacco	Do you smoke any tobacco products? • Yes • No	Ask only adults, part of intake section	CoughWatch SA	Human
		Do You have the habit of smoking?	Ask all participants as related to risk factors	Tamil Nadu Population Health Registry	Human
		Do you smoke cigarettes? • Yes, daily • Yes, sometimes • No, but I smoked in the past • No, never or less than 100 cigarettes		SURPRISE+	Human
		Do you smoke tobacco? Options: • No • Yes, occasionally • Yes, daily, fewer than 10 times a day • Yes, daily, 10 or more times a day • Don't know/would rather not answer	Smoking might make you more likely to get a more severe dose of COVID-19 or flu. We would like to test this. Please answer as accurately as possible. If you smoke other products (e.g., a pipe or cigars), then indicate roughly how many times a day.	InfluenzaNet (FluSurvey.net, Grippenet.ch, Grippenet.fr, Infectieradar.be, Infectieradar.nl, Influmeter.dk, InfluWeb)	Human
Pregnancy Status	Pregnancy Status	Are you currently pregnant? Options: • Yes • No • I don't know • I would rather not answer	Only asked of women between ages 15-50. Pregnancy can result in more severe illness if you are infected with COVID-19 or flu. Answer yes if you are pregnant today.	InfluenzaNet (FluSurvey.net, Grippenet.ch, Grippenet.fr, Infectieradar.be, Infectieradar.nl, Influmeter.dk, InfluWeb)	Human
	Pregnancy Trimester	Which trimester of the pregnancy are you in? Options: • First trimester (week 1-12) • Second trimester (week 13-28) • Third trimester (week 29-delivery) • Don't know/would rather not answer	Asked if "yes" to question regarding pregnancy. The stage of pregnancy might alter your risk of severe COVID-19 or flu if you are infected, although this is not very clear.	InfluenzaNet (FluSurvey.net, Grippenet.ch, Grippenet.fr, Infectieradar.be, Infectieradar.nl, Influmeter.dk, InfluWeb)	Human
Diet	Special Diet	Do you follow a special diet? (Select all options that apply) Options: • No special diet (exclusive option) • Vegetarian • Vegan • Low calorie • Other		InfluenzaNet (FluSurvey.net, Grippenet.ch, Grippenet.fr, Infectieradar.be, Infectieradar.nl, Influmeter.dk, InfluWeb)	Human
MISCELLANEOUS
ID Numbers	User ID	Usertoken (by registered device)		Outbreaks Near Me	Human
		Useraccount_idPhone Ex. 10016	If person is registered user; may also have user token (by registered device) usertoken, ex.: a8e87c52-cbd0-4fab-9013-3479a0b88aef	Outbreaks Near Me	Human
		ID consisting of an institution-specific 4-digit number combined with a user-specific number		SURPRISE+	Human
	Household Member ID	Household_member_id EX: 3530	If household member or registered user; Useraccount_id may be same for household with a string variable as participant_id	Outbreaks Near Me	Human

## Sheet: Represented Systems
ONE HEALTH PARTICIPATORY SURVEILLANCE SYSTEMS
Systems	Sector A (Animal), E (Environment), H (Human)	Countries	Type of User	Frequency of Reporting	User Technology
AfyaData	A, E, H	Tanzania, Mozambique	General public, trained volunteer, farmer, ranger, researchers, students	Determined by user	SMS, mobile app
Arizona Dept. of Fish and Game Hotline	A, E	United States	General public	Determined by user	Hotline, email/website
Cambodia 115 Hotline	A, H	Cambodia	General public, health officer	Weekly, determined by user	Hotline
California West Nile Bird Reporting	A	United States	General public	Determined by user	Hotline, email/website
Colab	A, E, H	Brazil	General public	Determined by user	Mobile app, hotline, email/website
CoughWatch SA	H	South Africa	General public	Weekly	Email/website
DisApp	E	India	General public	Determined by user	Mobile app
EDDMapS/Wild Spotter	A, E	United States, Canada	General public, trained volunteer	Determined by user	Mobile app, email/website
eWHIS	A, E	Australia	Trained volunteer	Monthly, determined by user	Hotline, email/website
FluTracking Australia	H	Australia	General public	Weekly	Email/website
FluTracking Hong Kong	H	Hong Kong	General public	Weekly	Email/website
Forest Pest First Detector	E	United States	General public	Determined by user	Mobile app, email/website
Guardians of Health	H	Brazil	General public	Daily	Mobile app
Garden Wildlife Health Project	A	Great Britain	General public	Determined by user	Email/website
iMammalia	A	Europe	General public	Daily	Mobile app, email/website
InfluenzaNet *Programs in InfluenzaNet are:
FluSurvey.net*	H	United Kingdom	General public	Weekly	Email/website
Grippenet.ch*	H	Switzerland	General public	Weekly	Email/website
Grippenet.fr*	H	France	General public	Weekly	Email/website
GrippeWeb*	H	Germany	General public	Weekly	Email/website
Health Report (Hälsorapport), Sweden*	H	Sweden	General public	Weekly	Email/website
Infectieradar.be*	H	Belgium	General public	Weekly	Email/website
Infectieradar.nl*	H	Netherlands	General public	Weekly	Email/website
Influmeter.dk*	H	Denmark	General public	Weekly	Email/website
InfluWeb*	H	Italy	General public	Weekly	Email/website
I-TICK	E	United States	General public	Determined by user	Mobile app
Kidenga	E, H	United States, including Puerto Rico	General public	Weekly	Mobile app
Mo-Buzz+	E, H	Sri Lanka	General public, health authorities	Determined by user	Mobile app, email/website
MosApp	E	India	Formal, informal healthcare workers	Determined by user	Mobile app
Outbreaks Near Me	H	United States, Canada, Mexico	General public	Weekly, determined by user	SMS, email/website
PODD	A, E, H	Thailand	General public, trained volunteer, farmer, local government	Fortnightly	Mobile app
SMART for Health	A, E	Laos, Cambodia, Vietnam, Guatemala	Rangers	Determined by user	Mobile app
Sicksense	H	Thailand	General public	Daily, weekly, determined by user	Mobile app
SURPRISE+	H	Switzerland	Healthcare workers	Adaptive according to epidemiology	SMS, email/website
Tamil Nadu Population Health Registry	H	India	Trained volunteer	Daily	Mobile app, paper
Tick Tag Go	E	United States	General public	Determined by user	Mobile app, email/website
Weedspotters Australia	E	Australia	Trained volunteer	Determined by user	Mobile app
WildHealthNet—Ebola	A, E	Republic of Congo	Wildlife biologists	Determined by user	SMS, mobile app, email/website
WildAlert	A	United States	Wildlife rehabilitators, state wildlife agencies, university researchers	Determined by user	Email/website
